# Supplementary material for: 2-(2-Fluoro­biphenyl-4-yl)-N′-(propan-2-yl­idene)propanohydrazide
Source: Acta Crystallogr Sect E Struct Rep Online. 2010 Mar 17;66(Pt 4):o858. doi: 10.1107/S1600536810009049 (PMC2983908; doi:10.1107/S1600536810009049)
Supplement: Supplementary file 1 [file e-66-0o858-sup1.cif]

##############################################################################
###                                                                        ###
###        Electronic paper (Acta Crystallographica Section E)             ###
###                                                                        ###
##############################################################################
#                                                                            #
# This CIF contains the data in a paper accepted for publication in Acta     #
# Crystallographica Section E. It conforms to the requirements of Notes      #
# for Authors for Section E, and has been peer reviewed under the auspices   #
# of the IUCr Commission on Journals.                                        #
#                                                                            #
# Full details of the Crystallographic Information File format               #
# are given in the paper "The Crystallographic Information File (CIF):       #
# a New Standard Archive File for Crystallography" by S. R. Hall, F. H.      #
# Allen and I. D. Brown [Acta Cryst. (1991), A47, 655-685].                  #
#                                                                            #
# The current version of the core CIF dictionary is obtainable from          #
# ftp://ftp.iucr.org/pub/cif_core.dic. The current version number is 2.4.    #
#                                                                            #
# Software is freely available for graphical display of the structure(s) in  #
# this CIF.  For information consult the CIF home page http://www.iucr.org/  #
# cif/home.html                                                              #
#                                                                            #
# This file may be used for bona fide research purposes within the           #
# scientific community so long as proper attribution is given to the journal # 
# article from which it was obtained.                                        #
#                                                                            #
##############################################################################
                                             
data_I
_audit_creation_method     SHELXL-97
_chemical_name_systematic
;
2-(2-Fluorobiphenyl-4-yl)-<i>N</i>'-(propan-2-ylidene)propanohydrazide
;
_chemical_name_common     ?
_chemical_formula_moiety     'C18 H19 F N2 O'
_chemical_formula_sum     'C18 H19 F N2 O'
_chemical_formula_iupac     'C18 H19 F N2 O'
_chemical_formula_weight     298.35
_chemical_melting_point     ?
_chemical_melting_point_gt     403
_chemical_melting_point_lt     405
_symmetry_cell_setting     orthorhombic
_symmetry_space_group_name_H-M     'P c a 21'
loop_
    _symmetry_equiv_pos_as_xyz
    'x, y, z'
    '-x, -y, z+1/2'
    'x+1/2, -y, z'
    '-x+1/2, y, z+1/2'
_cell_length_a     7.5963(3)
_cell_length_b     7.3633(3)
_cell_length_c     27.7430(11)
_cell_angle_alpha     90.00
_cell_angle_beta     90.00
_cell_angle_gamma     90.00
_cell_volume     1551.77(11)
_cell_formula_units_Z     4
_cell_measurement_reflns_used     14388
_cell_measurement_theta_min     2.6753
_cell_measurement_theta_max     30.7382
_cell_measurement_temperature     100(2)
_exptl_crystal_description     block
_exptl_crystal_colour     colourless
_exptl_crystal_size_max     0.3
_exptl_crystal_size_mid     0.2
_exptl_crystal_size_min     0.2
_exptl_crystal_density_diffrn     1.277
_exptl_crystal_density_meas     ?
_exptl_crystal_density_method     'not measured'
_exptl_crystal_F_000     632
_exptl_absorpt_coefficient_mu     0.088
_exptl_absorpt_correction_type     none
_exptl_absorpt_process_details     ?
_exptl_absorpt_correction_T_min     ?
_exptl_absorpt_correction_T_max     ?
_exptl_special_details
;
;
_diffrn_ambient_temperature     100(2)
_diffrn_radiation_type     MoK\a
_diffrn_radiation_wavelength     0.71073
_diffrn_radiation_source     'Enhance (Mo) X-ray Source'
_diffrn_radiation_monochromator     graphite
_diffrn_measurement_device_type     'Oxford Diffraction Xcalibur E'
_diffrn_measurement_method     '\w scan'
_diffrn_detector_area_resol_mean     16.1419
_diffrn_reflns_number     33827
_diffrn_reflns_av_R_equivalents     0.0332
_diffrn_reflns_av_sigmaI/netI     0.0213
_diffrn_reflns_theta_min     2.77
_diffrn_reflns_theta_max     29.57
_diffrn_reflns_theta_full     29.50
_diffrn_measured_fraction_theta_max     0.998
_diffrn_measured_fraction_theta_full     0.999
_diffrn_reflns_limit_h_min     -10
_diffrn_reflns_limit_h_max     10
_diffrn_reflns_limit_k_min     -10
_diffrn_reflns_limit_k_max     10
_diffrn_reflns_limit_l_min     -37
_diffrn_reflns_limit_l_max     38
_diffrn_standards_number     ?
_diffrn_standards_interval_count     ?
_diffrn_standards_interval_time     ?
_diffrn_standards_decay_%     ?
_refine_special_details
;
Refinement of <i>F</i>^2^ against ALL reflections. The weighted <i>R</i>-factor
wR and goodness of fit <i>S</i> are based on <i>F</i>^2^, conventional
<i>R</i>-factors <i>R</i> are based on <i>F</i>, with <i>F</i> set to zero for
negative <i>F</i>^2^. The threshold expression of <i>F</i>^2^ >
\s(<i>F</i>^2^) is used only for calculating <i>R</i>-factors(gt) etc. and is
not relevant to the choice of reflections for refinement. <i>R</i>-factors
based on <i>F</i>^2^ are statistically about twice as large as those based on
<i>F</i>, and <i>R</i>- factors based on ALL data will be even larger.
;
_reflns_number_total     2221
_reflns_number_gt     2019
_reflns_threshold_expression     I>2\s(I)
_refine_ls_structure_factor_coef     Fsqd
_refine_ls_matrix_type     full
_refine_ls_R_factor_all     0.0336
_refine_ls_R_factor_gt     0.0306
_refine_ls_wR_factor_gt     0.0751
_refine_ls_wR_factor_ref     0.0758
_refine_ls_goodness_of_fit_ref     0.997
_refine_ls_restrained_S_all     0.997
_refine_ls_number_reflns     2221
_refine_ls_number_parameters     210
_refine_ls_number_restraints     2
_refine_ls_hydrogen_treatment     mixed
_refine_ls_weighting_scheme     calc
_refine_ls_weighting_details
                 'calc w=1/[\s^2^(Fo^2^)+(0.0540P)^2^] where P=(Fo^2^+2Fc^2^)/3'
_atom_sites_solution_hydrogens     geom
_atom_sites_solution_primary     direct
_atom_sites_solution_secondary     difmap
_refine_ls_shift/su_max     0.004
_refine_ls_shift/su_mean     0.001
_refine_diff_density_max     0.258
_refine_diff_density_min     -0.171
_refine_ls_extinction_method     none
_refine_ls_extinction_coef     ?
loop_
    _atom_type_symbol
    _atom_type_description
    _atom_type_scat_dispersion_real
    _atom_type_scat_dispersion_imag
    _atom_type_scat_source
    'C' 'C' 0.0033 0.0016
                         'International Tables Vol C Tables 4.2.6.8 and 6.1.1.4'
    'H' 'H' 0.0000 0.0000
                         'International Tables Vol C Tables 4.2.6.8 and 6.1.1.4'
    'N' 'N' 0.0061 0.0033
                         'International Tables Vol C Tables 4.2.6.8 and 6.1.1.4'
    'O' 'O' 0.0106 0.0060
                         'International Tables Vol C Tables 4.2.6.8 and 6.1.1.4'
    'F' 'F' 0.0171 0.0103
                         'International Tables Vol C Tables 4.2.6.8 and 6.1.1.4'
_computing_data_collection
;
CrysAlis Pro (Oxford Diffraction, 2009)
;
_computing_cell_refinement
;
CrysAlis Pro (Oxford Diffraction, 2009)
;
_computing_data_reduction
;
CrysAlis Pro (Oxford Diffraction, 2009)
;
_computing_structure_solution     'SHELXS97 (Sheldrick, 2008)'
_computing_structure_refinement     'SHELXL97 (Sheldrick, 2008)'
_computing_molecular_graphics     'XP (Sheldrick, 2008)'
_computing_publication_material     'SHELXL97 (Sheldrick, 2008)'
loop_
    _atom_site_type_symbol
    _atom_site_label
    _atom_site_fract_x
    _atom_site_fract_y
    _atom_site_fract_z
    _atom_site_U_iso_or_equiv
    _atom_site_adp_type
    _atom_site_calc_flag
    _atom_site_refinement_flags
    _atom_site_occupancy
    _atom_site_disorder_assembly
    _atom_site_disorder_group
    C C1 0.72830(18) 0.4169(2) 0.51831(5) 0.0147(3) Uani d . 1 . .
    C C2 0.7404(2) 0.6049(2) 0.51357(5) 0.0174(3) Uani d . 1 A .
    H H2 0.7876 0.6764 0.5390 0.021 Uiso calc R 1 . .
    C C3 0.68322(19) 0.6863(2) 0.47155(5) 0.0176(3) Uani d D 1 . .
    H H3 0.6923 0.8146 0.4690 0.021 Uiso calc PR 0.182(2) A 2
    F F 0.70634(17) 0.86695(15) 0.46725(4) 0.0264(3) Uani d PD 0.818(2) A 1
    C C4 0.61277(19) 0.5909(2) 0.43257(5) 0.0161(3) Uani d . 1 A .
    C C5 0.60263(19) 0.4025(2) 0.43852(5) 0.0174(3) Uani d D 1 . .
    H H5 0.5562 0.3308 0.4131 0.021 Uiso calc PR 0.818(2) A 1
    F F' 0.5315(7) 0.3049(7) 0.40400(17) 0.021 Uiso d PD 0.182(2) A 2
    C C6 0.65842(18) 0.31696(19) 0.48053(6) 0.0166(3) Uani d . 1 A .
    H H6 0.6485 0.1888 0.4834 0.020 Uiso calc R 1 . .
    C C7 0.55385(19) 0.6825(2) 0.38780(6) 0.0185(3) Uani d . 1 . .
    C C8 0.5944(2) 0.6080(2) 0.34264(6) 0.0270(3) Uani d . 1 A .
    H H8 0.6626 0.5001 0.3406 0.032 Uiso calc R 1 . .
    C C9 0.5349(3) 0.6917(3) 0.30082(7) 0.0377(5) Uani d . 1 . .
    H H9 0.5624 0.6403 0.2703 0.045 Uiso calc R 1 A .
    C C10 0.4364(3) 0.8486(3) 0.30319(7) 0.0382(5) Uani d . 1 A .
    H H10 0.3962 0.9046 0.2744 0.046 Uiso calc R 1 . .
    C C11 0.3960(2) 0.9247(3) 0.34731(7) 0.0331(4) Uani d . 1 . .
    H H11 0.3284 1.0331 0.3489 0.040 Uiso calc R 1 A .
    C C12 0.4548(2) 0.8419(2) 0.38960(6) 0.0248(3) Uani d . 1 A .
    H H12 0.4270 0.8946 0.4199 0.030 Uiso calc R 1 . .
    C C13 0.79126(17) 0.33065(19) 0.56537(5) 0.0148(3) Uani d . 1 . .
    H H13 0.9016 0.3937 0.5757 0.018 Uiso calc R 1 . .
    C C14 0.8295(2) 0.1268(2) 0.56215(6) 0.0204(3) Uani d . 1 . .
    H H14A 0.7195 0.0609 0.5562 0.031 Uiso calc R 1 . .
    H H14B 0.8814 0.0850 0.5925 0.031 Uiso calc R 1 . .
    H H14C 0.9120 0.1039 0.5357 0.031 Uiso calc R 1 . .
    C C15 0.64955(18) 0.36582(19) 0.60353(5) 0.0145(3) Uani d . 1 . .
    C C16 0.5793(2) 0.6916(2) 0.69282(6) 0.0204(3) Uani d . 1 . .
    C C17 0.4463(2) 0.7287(3) 0.73133(7) 0.0292(4) Uani d . 1 . .
    H H17A 0.3519 0.6382 0.7295 0.044 Uiso calc R 1 . .
    H H17B 0.3967 0.8503 0.7267 0.044 Uiso calc R 1 . .
    H H17C 0.5031 0.7218 0.7630 0.044 Uiso calc R 1 . .
    C C18 0.7172(3) 0.8334(3) 0.68449(8) 0.0398(5) Uani d . 1 . .
    H H18A 0.7886 0.7998 0.6565 0.060 Uiso calc PR 0.50 . .
    H H18B 0.7928 0.8426 0.7130 0.060 Uiso calc PR 0.50 . .
    H H18C 0.6604 0.9508 0.6786 0.060 Uiso calc PR 0.50 . .
    H H18D 0.7059 0.9290 0.7089 0.060 Uiso calc PR 0.50 . .
    H H18E 0.7017 0.8862 0.6523 0.060 Uiso calc PR 0.50 . .
    H H18F 0.8341 0.7779 0.6868 0.060 Uiso calc PR 0.50 . .
    O O 0.51235(13) 0.27749(14) 0.60489(4) 0.0192(2) Uani d . 1 . .
    N N1 0.56165(16) 0.54268(18) 0.66949(5) 0.0185(3) Uani d . 1 . .
    N N2 0.68360(16) 0.50682(18) 0.63339(5) 0.0169(3) Uani d . 1 . .
    H H01 0.785(3) 0.562(3) 0.6336(8) 0.036(6) Uiso d . 1 . .
loop_
    _atom_site_aniso_label
    _atom_site_aniso_U_11
    _atom_site_aniso_U_22
    _atom_site_aniso_U_33
    _atom_site_aniso_U_12
    _atom_site_aniso_U_13
    _atom_site_aniso_U_23
    C1 0.0117(6) 0.0169(7) 0.0155(7) 0.0008(5) 0.0022(5) 0.0009(5)
    C2 0.0180(6) 0.0160(7) 0.0182(7) -0.0017(5) 0.0010(5) -0.0020(5)
    C3 0.0208(6) 0.0132(6) 0.0188(7) -0.0002(5) 0.0030(6) 0.0013(6)
    F 0.0436(7) 0.0107(5) 0.0249(6) -0.0022(5) -0.0030(5) 0.0015(4)
    C4 0.0143(6) 0.0174(7) 0.0167(7) 0.0012(5) 0.0024(5) 0.0000(5)
    C5 0.0167(6) 0.0175(7) 0.0180(7) -0.0011(5) -0.0003(5) -0.0024(6)
    C6 0.0173(6) 0.0130(6) 0.0195(7) 0.0004(5) 0.0012(5) -0.0010(5)
    C7 0.0172(6) 0.0192(7) 0.0192(7) -0.0033(5) -0.0012(5) 0.0038(6)
    C8 0.0348(9) 0.0253(8) 0.0210(8) -0.0040(7) 0.0003(7) 0.0008(7)
    C9 0.0572(12) 0.0355(11) 0.0204(8) -0.0150(9) -0.0073(8) 0.0029(8)
    C10 0.0443(11) 0.0380(10) 0.0324(10) -0.0160(9) -0.0173(9) 0.0178(9)
    C11 0.0237(8) 0.0333(9) 0.0424(11) -0.0010(7) -0.0048(8) 0.0176(9)
    C12 0.0212(7) 0.0260(8) 0.0273(8) 0.0019(6) 0.0020(6) 0.0065(7)
    C13 0.0122(6) 0.0156(6) 0.0168(7) 0.0001(5) 0.0000(5) -0.0002(5)
    C14 0.0212(7) 0.0167(7) 0.0231(8) 0.0042(5) 0.0008(6) 0.0007(6)
    C15 0.0139(6) 0.0148(6) 0.0147(6) 0.0023(5) -0.0020(5) 0.0019(5)
    C16 0.0188(7) 0.0219(7) 0.0206(8) 0.0015(6) 0.0003(6) -0.0009(6)
    C17 0.0313(9) 0.0259(8) 0.0303(9) 0.0017(7) 0.0109(7) -0.0046(7)
    C18 0.0399(11) 0.0302(9) 0.0492(12) -0.0126(8) 0.0197(9) -0.0177(9)
    O 0.0148(5) 0.0201(5) 0.0226(5) -0.0028(4) 0.0010(4) -0.0004(5)
    N1 0.0138(5) 0.0228(6) 0.0190(6) 0.0019(5) 0.0016(5) -0.0025(5)
    N2 0.0111(5) 0.0207(6) 0.0190(6) -0.0006(5) 0.0004(5) -0.0036(5)
_geom_special_details
;
All esds (except the esd in the dihedral angle between two l.s. planes) are
estimated using the full covariance matrix. The cell esds are taken into
account individually in the estimation of esds in distances, angles and
torsion angles; correlations between esds in cell parameters are only used
when they are defined by crystal symmetry. An approximate (isotropic)
treatment of cell esds is used for estimating esds involving l.s. planes.
Least-squares planes (x,y,z in crystal coordinates) and deviations from them (*
indicates atom used to define plane)
6.3713 (0.0030) x + 4.0007 (0.0044) y - 1.0030 (0.0204) z = 5.8734 (0.0077)
* -0.0031 (0.0011) C7 * 0.0023 (0.0012) C8 * 0.0002 (0.0014) C9 * -0.0018
(0.0013) C10 * 0.0009 (0.0012) C11 * 0.0016 (0.0012) C12
Rms deviation of fitted atoms = 0.0019
- 6.9258 (0.0030) x + 0.8494 (0.0036) y + 10.9376 (0.0231) z = 0.9826 (0.0143)
Angle to previous plane (with approximate esd) = 44.25 ( 0.05 )
* -0.0036 (0.0011) C1 * 0.0203 (0.0014) C2 * 0.0261 (0.0012) C3 * -0.0276
(0.0010) F_a * 0.0066 (0.0017) C4 * -0.0181 (0.0021) C5 * 0.0140 (0.0023) F'_b
* -0.0177 (0.0014) C6
Rms deviation of fitted atoms = 0.0186
3.4515 (0.0049) x - 4.4863 (0.0030) y + 18.0294 (0.0071) z = 11.4681 (0.0049)
Angle to previous plane (with approximate esd) = 76.80 ( 0.05 )
* -0.0272 (0.0009) C13 * 0.0140 (0.0012) C15 * -0.0802 (0.0013) C16 * -0.0112
(0.0011) C17 * 0.1063 (0.0013) N1 * 0.0372 (0.0012) N2 * -0.0387 (0.0006) O
Rms deviation of fitted atoms = 0.0557
;
loop_
    _geom_bond_atom_site_label_1
    _geom_bond_atom_site_label_2
    _geom_bond_site_symmetry_2
    _geom_bond_distance
    _geom_bond_publ_flag
    C1 C6 . 1.386(2) ?
    C1 C2 . 1.394(2) ?
    C1 C13 . 1.529(2) ?
    C2 C3 . 1.381(2) ?
    C3 F . 1.3472(18) ?
    C3 C4 . 1.396(2) ?
    C4 C5 . 1.399(2) ?
    C4 C7 . 1.482(2) ?
    C5 F' . 1.314(5) ?
    C5 C6 . 1.391(2) ?
    C7 C12 . 1.395(2) ?
    C7 C8 . 1.402(2) ?
    C8 C9 . 1.389(3) ?
    C9 C10 . 1.378(3) ?
    C10 C11 . 1.381(3) ?
    C11 C12 . 1.395(2) ?
    C13 C14 . 1.532(2) ?
    C13 C15 . 1.532(2) ?
    C15 O . 1.2291(17) ?
    C15 N2 . 1.3530(19) ?
    C16 N1 . 1.280(2) ?
    C16 C17 . 1.495(2) ?
    C16 C18 . 1.497(2) ?
    N1 N2 . 1.3896(17) ?
    C2 H2 . 0.9500 ?
    C3 H3 . 0.9500 ?
    C5 H5 . 0.9500 ?
    C6 H6 . 0.9500 ?
    C8 H8 . 0.9500 ?
    C9 H9 . 0.9500 ?
    C10 H10 . 0.9500 ?
    C11 H11 . 0.9500 ?
    C12 H12 . 0.9500 ?
    C13 H13 . 1.0000 ?
    C14 H14A . 0.9800 ?
    C14 H14B . 0.9800 ?
    C14 H14C . 0.9800 ?
    C17 H17A . 0.9800 ?
    C17 H17B . 0.9800 ?
    C17 H17C . 0.9800 ?
    C18 H18A . 0.9800 ?
    C18 H18B . 0.9800 ?
    C18 H18C . 0.9800 ?
    C18 H18D . 0.9800 ?
    C18 H18E . 0.9800 ?
    C18 H18F . 0.9800 ?
    N2 H01 . 0.87(3) ?
loop_
    _geom_angle_atom_site_label_1
    _geom_angle_atom_site_label_2
    _geom_angle_atom_site_label_3
    _geom_angle_site_symmetry_1
    _geom_angle_site_symmetry_3
    _geom_angle
    _geom_angle_publ_flag
    C6 C1 C2 . . 118.77(13) ?
    C6 C1 C13 . . 123.03(13) ?
    C2 C1 C13 . . 118.19(12) ?
    C3 C2 C1 . . 119.32(13) ?
    F C3 C2 . . 117.53(14) ?
    F C3 C4 . . 118.55(14) ?
    C2 C3 C4 . . 123.81(14) ?
    C3 C4 C5 . . 115.37(13) ?
    C3 C4 C7 . . 122.42(13) ?
    C5 C4 C7 . . 122.22(13) ?
    F' C5 C6 . . 119.2(3) ?
    F' C5 C4 . . 118.6(3) ?
    C6 C5 C4 . . 122.08(13) ?
    C1 C6 C5 . . 120.65(13) ?
    C12 C7 C8 . . 118.66(14) ?
    C12 C7 C4 . . 121.03(14) ?
    C8 C7 C4 . . 120.30(14) ?
    C9 C8 C7 . . 120.09(17) ?
    C10 C9 C8 . . 120.58(18) ?
    C9 C10 C11 . . 120.20(17) ?
    C10 C11 C12 . . 119.82(17) ?
    C7 C12 C11 . . 120.65(16) ?
    C1 C13 C14 . . 114.63(12) ?
    C1 C13 C15 . . 107.47(11) ?
    C14 C13 C15 . . 109.83(12) ?
    O C15 N2 . . 123.32(14) ?
    O C15 C13 . . 121.84(13) ?
    N2 C15 C13 . . 114.74(12) ?
    N1 C16 C17 . . 116.55(14) ?
    N1 C16 C18 . . 126.34(15) ?
    C17 C16 C18 . . 117.10(15) ?
    C16 N1 N2 . . 117.22(13) ?
    C15 N2 N1 . . 117.36(12) ?
    C3 C2 H2 . . 120.3 ?
    C1 C2 H2 . . 120.3 ?
    C2 C3 H3 . . 118.1 ?
    C4 C3 H3 . . 118.1 ?
    C6 C5 H5 . . 119.0 ?
    C4 C5 H5 . . 119.0 ?
    C1 C6 H6 . . 119.7 ?
    C5 C6 H6 . . 119.7 ?
    C9 C8 H8 . . 120.0 ?
    C7 C8 H8 . . 120.0 ?
    C10 C9 H9 . . 119.7 ?
    C8 C9 H9 . . 119.7 ?
    C9 C10 H10 . . 119.9 ?
    C11 C10 H10 . . 119.9 ?
    C10 C11 H11 . . 120.1 ?
    C12 C11 H11 . . 120.1 ?
    C7 C12 H12 . . 119.7 ?
    C11 C12 H12 . . 119.7 ?
    C1 C13 H13 . . 108.2 ?
    C14 C13 H13 . . 108.2 ?
    C15 C13 H13 . . 108.2 ?
    C13 C14 H14A . . 109.5 ?
    C13 C14 H14B . . 109.5 ?
    H14A C14 H14B . . 109.5 ?
    C13 C14 H14C . . 109.5 ?
    H14A C14 H14C . . 109.5 ?
    H14B C14 H14C . . 109.5 ?
    C16 C17 H17A . . 109.5 ?
    C16 C17 H17B . . 109.5 ?
    H17A C17 H17B . . 109.5 ?
    C16 C17 H17C . . 109.5 ?
    H17A C17 H17C . . 109.5 ?
    H17B C17 H17C . . 109.5 ?
    C16 C18 H18A . . 109.5 ?
    C16 C18 H18B . . 109.5 ?
    H18A C18 H18B . . 109.5 ?
    C16 C18 H18C . . 109.5 ?
    H18A C18 H18C . . 109.5 ?
    H18B C18 H18C . . 109.5 ?
    C16 C18 H18D . . 109.5 ?
    H18A C18 H18D . . 141.1 ?
    H18B C18 H18D . . 56.3 ?
    H18C C18 H18D . . 56.3 ?
    C16 C18 H18E . . 109.5 ?
    H18A C18 H18E . . 56.3 ?
    H18B C18 H18E . . 141.1 ?
    H18C C18 H18E . . 56.3 ?
    H18D C18 H18E . . 109.5 ?
    C16 C18 H18F . . 109.5 ?
    H18A C18 H18F . . 56.3 ?
    H18B C18 H18F . . 56.3 ?
    H18C C18 H18F . . 141.1 ?
    H18D C18 H18F . . 109.5 ?
    H18E C18 H18F . . 109.5 ?
    C15 N2 H01 . . 122.2(15) ?
    N1 N2 H01 . . 119.6(15) ?
loop_
    _geom_torsion_atom_site_label_1
    _geom_torsion_atom_site_label_2
    _geom_torsion_atom_site_label_3
    _geom_torsion_atom_site_label_4
    _geom_torsion_site_symmetry_1
    _geom_torsion_site_symmetry_2
    _geom_torsion_site_symmetry_3
    _geom_torsion_site_symmetry_4
    _geom_torsion
    _geom_torsion_publ_flag
    C6 C1 C2 C3 . . . . -0.1(2) ?
    C13 C1 C2 C3 . . . . -179.52(13) ?
    C1 C2 C3 F . . . . -176.31(14) ?
    C1 C2 C3 C4 . . . . -0.1(2) ?
    F C3 C4 C5 . . . . 176.22(13) ?
    C2 C3 C4 C5 . . . . 0.1(2) ?
    F C3 C4 C7 . . . . -3.4(2) ?
    C2 C3 C4 C7 . . . . -179.51(14) ?
    C3 C4 C5 F' . . . . 177.4(3) ?
    C7 C4 C5 F' . . . . -3.0(3) ?
    C3 C4 C5 C6 . . . . 0.3(2) ?
    C7 C4 C5 C6 . . . . 179.84(13) ?
    C2 C1 C6 C5 . . . . 0.5(2) ?
    C13 C1 C6 C5 . . . . 179.81(13) ?
    F' C5 C6 C1 . . . . -177.7(3) ?
    C4 C5 C6 C1 . . . . -0.5(2) ?
    C3 C4 C7 C12 . . . . -44.0(2) ?
    C5 C4 C7 C12 . . . . 136.45(16) ?
    C3 C4 C7 C8 . . . . 137.17(16) ?
    C5 C4 C7 C8 . . . . -42.4(2) ?
    C12 C7 C8 C9 . . . . -0.6(2) ?
    C4 C7 C8 C9 . . . . 178.30(16) ?
    C7 C8 C9 C10 . . . . 0.3(3) ?
    C8 C9 C10 C11 . . . . 0.1(3) ?
    C9 C10 C11 C12 . . . . -0.2(3) ?
    C8 C7 C12 C11 . . . . 0.5(2) ?
    C4 C7 C12 C11 . . . . -178.35(14) ?
    C10 C11 C12 C7 . . . . -0.1(3) ?
    C6 C1 C13 C14 . . . . 19.40(19) ?
    C2 C1 C13 C14 . . . . -161.26(13) ?
    C6 C1 C13 C15 . . . . -102.98(15) ?
    C2 C1 C13 C15 . . . . 76.36(16) ?
    C1 C13 C15 O . . . . 77.34(16) ?
    C14 C13 C15 O . . . . -47.97(18) ?
    C1 C13 C15 N2 . . . . -99.18(14) ?
    C14 C13 C15 N2 . . . . 135.52(13) ?
    C17 C16 N1 N2 . . . . 179.62(13) ?
    C18 C16 N1 N2 . . . . 1.1(2) ?
    O C15 N2 N1 . . . . 5.0(2) ?
    C13 C15 N2 N1 . . . . -178.54(12) ?
    C16 N1 N2 C15 . . . . -169.44(14) ?
loop_
    _geom_hbond_atom_site_label_D
    _geom_hbond_atom_site_label_H
    _geom_hbond_atom_site_label_A
    _geom_hbond_site_symmetry_A
    _geom_hbond_distance_DH
    _geom_hbond_distance_HA
    _geom_hbond_distance_DA
    _geom_hbond_angle_DHA
    N2 H01 O 3_565 0.87(3) 2.24(3) 3.0633(17) 158(2)
    N2 H01 N1 3_565 0.87(3) 2.45(2) 3.0632(17) 127.7(19)
    C6 H6 F 1_545 0.95 2.45 3.3537(18) 158.6
    C2 H2 O 3_565 0.95 2.52 3.3816(19) 150.1
    C18 H18A O 3_565 0.98 2.29 3.251(2) 165.5
data_global
_journal_date_recd_electronic     2010-03-04
_journal_date_accepted     2010-03-09
_journal_name_full     'Acta Crystallographica, Section E'
_journal_year     2010
_journal_volume     66
_journal_issue      4
_journal_page_first     o858
_journal_page_last     o858
_journal_paper_category     QO
_journal_coeditor_code     BT5206
_publ_contact_author_name     'Farman, Muhammad'
_publ_contact_author_address
;
Department of Chemistry,
Quaid-i-Azam University,
Islamabad-45320,
Pakistan.
;
_publ_contact_author_email     'farman@qau.edu.pk'
_publ_contact_author_fax     '+92 51 9064 2241'
_publ_contact_author_phone     '+92 51 9064 2097'
_publ_section_title
;
2-(2-Fluorobiphenyl-4-yl)-<i>N</i>'-(propan-2-ylidene)propanohydrazide
;
loop_
    _publ_author_name
    _publ_author_address
    'Khanum, Saira'
;      Department of Chemistry
       Quaid-i-Azam University
       Islamabad 45320
       Pakistan
;
    'Farman, Muhammad'
;      Department of Chemistry
       Quaid-i-Azam University
       Islamabad 45320
       Pakistan
;
    'Nasim Hasan Rama'
;       Department of Chemistry
       Quaid-i-Azam University
       Islamabad 45320
       Pakistan
;
    'Hameed, Shahid'
;       Department of Chemistry
       Quaid-i-Azam University
       Islamabad 45320
       Pakistan
;
    'Jones, Peter G.'
;      Institut f\"ur Anorganische und Analytische Chemie
      Technische Universit\"at Braunschweig
      Postfach 3329
      38023 Braunschweig
      Germany
;
