# Supplementary material for: 2-(2-Fluoro­biphenyl-4-yl)-N′-(propan-2-yl­idene)propanohydrazide
Source: Acta Crystallogr Sect E Struct Rep Online. 2010 Mar 17;66(Pt 4):o858. doi: 10.1107/S1600536810009049 (PMC2983908; doi:10.1107/S1600536810009049)
Supplement: Supplementary file 2 [file e-66-0o858-Isup2.hkl]

# 
# h,k,l, Fc-squared, Fo-squared, sigma(Fo-squared) and status flag 
# 
data_I
_shelx_title ' sb2 in Pca2(1)' 
_shelx_refln_list_code          4 
_shelx_F_calc_maximum      134.27 
_exptl_crystal_F_000       632.00 
_reflns_d_resolution_high  0.7200 
 
loop_ 
 _symmetry_equiv_pos_as_xyz 
 'x, y, z' 
 '-x, -y, z+1/2' 
 'x+1/2, -y, z' 
 '-x+1/2, y, z+1/2' 
 
_cell_length_a     7.5963 
_cell_length_b     7.3633 
_cell_length_c    27.7430 
_cell_angle_alpha  90.000 
_cell_angle_beta   90.000 
_cell_angle_gamma  90.000 
 
_shelx_F_squared_multiplier     1.000 
 
loop_ 
 _refln_index_h 
 _refln_index_k 
 _refln_index_l 
 _refln_F_squared_calc 
 _refln_F_squared_meas 
 _refln_F_squared_sigma 
 _refln_observed_status 
   4   0   0       23.86       25.13      3.31 o 
   6   0   0       99.91      113.04      5.43 o 
   8   0   0      322.24      331.71     11.52 o 
  10   0   0        0.00       -1.66      6.93 o 
   0   1   0    14254.34    12990.24    251.77 o 
   1   1   0        0.00        2.23      0.85 o 
   3   1   0      993.90      888.09      6.24 o 
   4   1   0       12.39       14.68      2.70 o 
   5   1   0      144.48      134.06      4.10 o 
   6   1   0       69.64       70.50      3.48 o 
   7   1   0      134.58      139.16      5.13 o 
   8   1   0        0.42       -0.99      4.17 o 
   9   1   0      133.62      130.11      6.53 o 
  10   1   0        1.23        2.68      5.00 o 
   0   2   0     3464.44     3493.61     16.72 o 
   1   2   0        0.24        3.33      1.23 o 
   2   2   0     2437.14     2514.42     11.27 o 
   3   2   0     5549.07     6157.21     27.49 o 
   4   2   0      879.11      864.80      8.35 o 
   5   2   0      478.88      521.82      7.08 o 
   6   2   0      215.52      226.05      5.64 o 
   7   2   0        0.64        1.29      3.55 o 
   8   2   0       15.50       20.02      4.67 o 
   9   2   0       23.27       22.11      4.78 o 
  10   2   0       19.98       17.25      6.08 o 
   0   3   0      955.96     1078.61     10.46 o 
   1   3   0        5.48        9.98      2.70 o 
   2   3   0      692.38      675.25      5.88 o 
   3   3   0       16.94       18.97      2.57 o 
   4   3   0       46.62       43.36      3.35 o 
   5   3   0      190.25      196.97      5.40 o 
   6   3   0        3.41        6.81      3.20 o 
   7   3   0       24.40       19.83      4.08 o 
   8   3   0       73.90       79.61      5.45 o 
   9   3   0       20.49       16.97      4.90 o 
  10   3   0        0.13        3.39      7.25 o 
   0   4   0     4281.82     4927.55     43.10 o 
   1   4   0      453.00      453.54      6.33 o 
   2   4   0     1303.24     1323.45      8.84 o 
   3   4   0       53.70       63.58      3.05 o 
   4   4   0      278.80      268.29      5.30 o 
   5   4   0       95.71       89.90      4.20 o 
   6   4   0      260.95      274.48      7.16 o 
   7   4   0       42.55       53.71      4.65 o 
   8   4   0       27.87       32.14      5.04 o 
   9   4   0        8.30       10.17      5.31 o 
   0   5   0     1572.94     1553.41     26.07 o 
   1   5   0        3.69        9.39      3.58 o 
   2   5   0      264.46      288.35      5.67 o 
   3   5   0      201.61      202.21      4.45 o 
   4   5   0       51.63       49.59      3.45 o 
   5   5   0      152.41      168.90      5.67 o 
   6   5   0      631.13      601.08     10.61 o 
   7   5   0       71.27       66.98      5.65 o 
   8   5   0      572.46      557.29     13.37 o 
   9   5   0        3.37        5.84     12.16 o 
   0   6   0      288.83      357.50     11.32 o 
   1   6   0       68.45       77.27      3.77 o 
   2   6   0       83.87       90.17      5.15 o 
   3   6   0        6.75        6.76      3.69 o 
   4   6   0       29.37       26.36      3.91 o 
   5   6   0        1.68        2.86      4.48 o 
   6   6   0      299.41      288.07      9.24 o 
   7   6   0       10.13       10.71      5.65 o 
   8   6   0      563.50      555.84     13.11 o 
   0   7   0     1167.15      945.76     20.36 o 
   1   7   0       18.09       24.33      4.52 o 
   2   7   0      109.74      121.05      5.57 o 
   3   7   0      170.52      169.87      6.91 o 
   4   7   0      195.27      183.17      7.87 o 
   5   7   0       44.10       52.42      6.60 o 
   6   7   0       23.76       27.69      6.32 o 
   7   7   0       71.93       71.72      7.02 o 
   0   8   0       34.15       15.84      6.19 o 
   1   8   0       53.96       48.15      5.10 o 
   2   8   0       85.73       90.65      6.19 o 
   3   8   0      155.84      166.90      8.28 o 
   4   8   0        7.78        4.57      5.75 o 
   5   8   0      131.48      147.64      8.93 o 
   6   8   0       50.73       73.91     10.49 o 
   0   9   0      128.32      134.21      9.38 o 
   1   9   0        0.01       -1.52      5.36 o 
   2   9   0       53.39       47.71      6.01 o 
   3   9   0      114.65      131.48      8.12 o 
   4   9   0       10.29        9.33      6.72 o 
   5   9   0        0.29        4.25     15.29 o 
   0  10   0      156.66      157.40     13.12 o 
   1  10   0        5.12        6.13      6.65 o 
   2  10   0        6.45       16.04      8.09 o 
   2   0   1     9065.57     8844.95     19.49 o 
   4   0   1      284.41      297.19      4.25 o 
   6   0   1      163.62      161.02      4.30 o 
   8   0   1        4.11        8.60      4.45 o 
  10   0   1       26.30       23.43      5.07 o 
   1   1   1     2843.24     2872.84      4.59 o 
   2   1   1     9380.10     9446.35     12.98 o 
   3   1   1      999.46     1069.38      4.76 o 
   4   1   1      577.62      596.95      4.32 o 
   5   1   1       10.91       13.84      1.84 o 
   6   1   1       37.36       38.12      2.19 o 
   7   1   1      845.29      833.96      7.36 o 
   8   1   1       65.62       63.71      3.60 o 
   9   1   1       15.89       17.56      3.40 o 
  10   1   1       55.18       61.05      4.36 o 
   1   2   1     1092.24     1063.48      3.30 o 
   2   2   1      669.03      656.62      3.59 o 
   3   2   1      623.53      630.70      4.18 o 
   4   2   1       28.53       34.23      1.99 o 
   5   2   1      283.11      305.74      4.06 o 
   6   2   1      160.88      155.49      3.56 o 
   7   2   1      207.27      205.90      4.19 o 
   8   2   1      142.82      134.31      4.46 o 
   9   2   1        9.16       11.08      3.37 o 
  10   2   1       25.23       25.42      4.16 o 
   1   3   1     1353.67     1463.50      5.77 o 
   2   3   1     1654.78     1809.31      6.06 o 
   3   3   1      124.67      127.35      2.25 o 
   4   3   1      712.22      704.09      5.34 o 
   5   3   1      304.24      271.47      3.99 o 
   6   3   1      624.90      597.91      5.82 o 
   7   3   1       46.73       44.06      3.09 o 
   8   3   1      303.23      305.12      5.85 o 
   9   3   1        9.52       11.31      3.35 o 
  10   3   1       12.33       15.85      5.24 o 
   1   4   1      142.00      142.04      3.10 o 
   2   4   1      164.33      187.28      2.19 o 
   3   4   1      102.04       91.67      2.30 o 
   4   4   1       85.10       90.77      2.68 o 
   5   4   1       22.32       20.87      2.41 o 
   6   4   1       79.51       69.30      3.42 o 
   7   4   1      214.76      207.38      4.61 o 
   8   4   1      153.64      151.63      4.98 o 
   9   4   1       20.42       19.89      4.26 o 
   1   5   1      469.54      481.14      5.42 o 
   2   5   1      124.39      137.34      3.31 o 
   3   5   1       80.18       76.24      2.33 o 
   4   5   1       32.67       40.30      2.32 o 
   5   5   1      473.96      463.43      5.38 o 
   6   5   1      335.55      319.59      5.88 o 
   7   5   1      200.49      198.60      5.44 o 
   8   5   1      415.08      373.29      8.07 o 
   9   5   1      186.55      207.28     11.52 o 
   1   6   1      162.90      156.77      3.52 o 
   2   6   1      104.41       99.28      3.53 o 
   3   6   1      383.14      361.72      5.15 o 
   4   6   1       80.60       77.89      3.35 o 
   5   6   1      104.70       95.66      4.14 o 
   6   6   1        2.03        4.58      3.70 o 
   7   6   1       76.90       77.44      4.76 o 
   8   6   1      140.36      142.13      6.42 o 
   1   7   1       71.98       77.64      3.77 o 
   2   7   1       81.67       71.34      3.82 o 
   3   7   1       98.80       91.00      4.18 o 
   4   7   1       46.44       49.64      3.97 o 
   5   7   1       26.14       22.56      4.04 o 
   6   7   1       44.54       52.93      4.74 o 
   7   7   1      103.90      105.25      5.89 o 
   1   8   1       45.93       43.12      3.76 o 
   2   8   1       16.96       14.91      3.41 o 
   3   8   1       41.16       38.52      4.06 o 
   4   8   1       54.30       54.46      4.51 o 
   5   8   1       35.13       33.50      4.66 o 
   6   8   1        7.21        7.29      5.67 o 
   1   9   1        7.53        7.95      3.59 o 
   2   9   1       17.95       23.28      4.09 o 
   3   9   1       11.93       12.23      4.14 o 
   4   9   1      106.40      121.88      6.09 o 
   5   9   1       48.97       47.43     16.55 o 
   1  10   1       33.96       32.68      5.07 o 
   2  10   1      155.62      163.18      8.64 o 
   2   0   2    18029.34    17605.56     49.57 o 
   4   0   2      894.15      947.82      6.83 o 
   6   0   2      959.25      983.59      8.69 o 
   8   0   2      140.72      141.53      6.16 o 
  10   0   2        7.57        8.12      5.89 o 
   0   1   2     4223.15     3952.84     19.11 o 
   1   1   2      894.75      849.46      4.38 o 
   2   1   2     1142.84     1164.23      5.53 o 
   3   1   2      124.17      122.31      1.98 o 
   4   1   2      123.83      137.37      2.39 o 
   5   1   2      110.81       99.15      2.47 o 
   6   1   2       85.99       93.14      2.61 o 
   7   1   2       86.64       89.79      3.22 o 
   8   1   2      260.76      252.34      5.26 o 
   9   1   2       16.35       17.00      3.27 o 
  10   1   2       15.11       14.20      3.79 o 
   0   2   2      137.04      139.07      1.94 o 
   1   2   2     1760.92     1854.85      5.97 o 
   2   2   2      313.77      317.09      2.40 o 
   3   2   2     1350.85     1364.80      5.69 o 
   4   2   2       78.95       82.94      2.24 o 
   5   2   2      172.10      185.61      3.27 o 
   6   2   2      314.41      316.51      4.59 o 
   7   2   2        2.63        5.09      2.76 o 
   8   2   2      358.05      353.05      5.96 o 
   9   2   2       42.69       46.57      3.69 o 
  10   2   2      114.65      117.62      5.49 o 
   0   3   2     1016.37     1115.94      7.44 o 
   1   3   2       67.28       74.79      1.81 o 
   2   3   2      444.63      494.07      3.43 o 
   3   3   2      261.10      263.88      3.00 o 
   4   3   2       49.63       58.45      2.40 o 
   5   3   2      299.41      314.73      4.13 o 
   6   3   2       24.68       27.29      2.60 o 
   7   3   2       58.27       54.27      3.16 o 
   8   3   2       95.56       93.18      4.07 o 
   9   3   2       14.05       13.29      3.65 o 
  10   3   2        0.79        3.36      5.35 o 
   0   4   2     4341.08     4754.41     19.49 o 
   1   4   2      256.13      280.94      3.83 o 
   2   4   2     1396.76     1508.56      7.60 o 
   3   4   2       28.73       30.91      1.92 o 
   4   4   2       36.36       30.75      2.23 o 
   5   4   2      341.22      338.77      4.51 o 
   6   4   2       85.66       81.75      3.64 o 
   7   4   2      324.14      300.23      5.36 o 
   8   4   2       17.35       14.20      3.43 o 
   9   4   2       11.94        8.89      4.26 o 
   0   5   2      360.77      364.25      4.52 o 
   1   5   2      253.84      262.26      3.93 o 
   2   5   2      190.32      183.79      3.67 o 
   3   5   2       63.54       59.10      2.18 o 
   4   5   2       48.49       43.99      2.39 o 
   5   5   2      140.63      135.65      3.54 o 
   6   5   2      504.17      502.80      7.18 o 
   7   5   2        5.91       10.46      3.52 o 
   8   5   2       89.86       85.43      4.74 o 
   9   5   2       25.54       27.89      6.35 o 
   0   6   2       71.02       63.69      4.94 o 
   1   6   2        9.91       16.76      2.18 o 
   2   6   2      330.43      322.84      4.77 o 
   3   6   2      149.61      149.80      3.76 o 
   4   6   2      338.15      317.82      5.61 o 
   5   6   2        4.08        3.99      3.28 o 
   6   6   2      228.19      235.46      6.08 o 
   7   6   2        6.15        4.61      3.87 o 
   8   6   2       87.63       89.88      5.48 o 
   0   7   2      193.86      152.66      6.55 o 
   1   7   2      202.57      182.12      4.69 o 
   2   7   2      239.63      222.59      5.18 o 
   3   7   2       67.55       64.09      3.71 o 
   4   7   2       23.44       26.33      3.86 o 
   5   7   2       65.80       74.70      4.77 o 
   6   7   2       15.25       16.04      4.35 o 
   7   7   2        7.71        8.97      4.56 o 
   0   8   2      137.53      134.64      6.19 o 
   1   8   2       22.71       19.32      3.45 o 
   2   8   2        4.18        3.88      3.42 o 
   3   8   2       14.89       16.66      3.65 o 
   4   8   2       25.28       30.56      4.25 o 
   5   8   2       13.41       12.80      4.66 o 
   6   8   2      179.68      182.91      8.88 o 
   0   9   2       56.51       47.39      5.67 o 
   1   9   2       35.50       35.79      3.93 o 
   2   9   2       25.56       25.24      4.06 o 
   3   9   2        2.65        2.85      4.32 o 
   4   9   2       41.43       58.72      5.45 o 
   0  10   2      118.07      130.76      9.06 o 
   1  10   2       77.18       87.79      6.20 o 
   2  10   2       17.71       20.02      6.94 o 
   2   0   3     2353.44     2392.02      7.55 o 
   4   0   3      948.53      926.21      6.28 o 
   6   0   3       97.96       98.94      3.56 o 
   8   0   3      365.69      374.00      8.98 o 
  10   0   3      108.16      107.24      7.70 o 
   1   1   3     8512.67     8568.89     14.01 o 
   2   1   3     2820.14     2771.74      7.34 o 
   3   1   3      719.95      769.47      3.58 o 
   4   1   3     1634.90     1754.12      6.22 o 
   5   1   3      705.16      723.41      4.67 o 
   6   1   3      125.57      127.95      2.76 o 
   7   1   3      164.66      164.87      3.80 o 
   8   1   3       86.91       89.17      3.88 o 
   9   1   3       35.75       39.11      3.48 o 
  10   1   3      107.92      106.24      5.32 o 
   1   2   3      666.55      662.55      2.94 o 
   2   2   3      292.73      272.75      2.15 o 
   3   2   3       82.46       85.80      1.96 o 
   4   2   3      816.73      844.53      4.97 o 
   5   2   3       64.30       61.67      1.98 o 
   6   2   3       59.06       57.26      2.83 o 
   7   2   3      180.41      165.76      4.03 o 
   8   2   3      132.19      130.58      4.32 o 
   9   2   3       86.12       91.62      4.48 o 
  10   2   3      161.13      155.80      6.05 o 
   1   3   3      992.89     1050.98      4.73 o 
   2   3   3       87.97      110.85      2.06 o 
   3   3   3      398.10      426.55      3.64 o 
   4   3   3     1037.04     1141.89      6.52 o 
   5   3   3      109.74      122.81      2.86 o 
   6   3   3      103.44       95.50      3.19 o 
   7   3   3       40.13       41.40      3.22 o 
   8   3   3       38.65       42.97      3.61 o 
   9   3   3       48.43       48.53      4.18 o 
  10   3   3       31.77       27.51      5.40 o 
   1   4   3      138.65      152.73      2.63 o 
   2   4   3      967.90     1001.51      5.58 o 
   3   4   3       89.76       90.17      2.47 o 
   4   4   3       28.03       28.44      2.26 o 
   5   4   3      214.56      191.99      4.00 o 
   6   4   3      201.84      184.93      4.66 o 
   7   4   3       74.88       84.39      3.97 o 
   8   4   3       41.57       42.75      3.70 o 
   9   4   3       34.47       35.98      4.57 o 
   1   5   3       55.43       51.00      2.49 o 
   2   5   3        5.88        6.76      1.68 o 
   3   5   3      209.24      221.10      3.19 o 
   4   5   3      249.62      248.43      3.78 o 
   5   5   3       26.02       31.52      2.64 o 
   6   5   3      261.72      249.34      5.28 o 
   7   5   3       18.99       19.97      3.63 o 
   8   5   3       24.55       26.80      4.48 o 
   9   5   3       26.11       26.10      7.84 o 
   1   6   3      142.01      137.30      3.95 o 
   2   6   3       67.44       63.11      2.89 o 
   3   6   3      276.46      264.24      4.44 o 
   4   6   3       15.71       14.49      3.16 o 
   5   6   3       51.03       53.48      3.87 o 
   6   6   3      282.16      265.72      6.05 o 
   7   6   3       70.05       70.13      4.65 o 
   8   6   3      133.01      128.75      5.90 o 
   1   7   3      181.38      177.74      4.76 o 
   2   7   3      273.68      249.85      5.36 o 
   3   7   3        4.48        4.68      3.01 o 
   4   7   3      221.22      228.01      5.96 o 
   5   7   3       46.71       46.60      4.39 o 
   6   7   3      100.62      107.81      5.83 o 
   7   7   3       16.69       21.40      4.76 o 
   1   8   3       76.60       78.82      4.15 o 
   2   8   3       96.02       82.64      4.26 o 
   3   8   3        6.86       10.81      3.84 o 
   4   8   3      185.32      189.62      6.47 o 
   5   8   3       75.73       70.83      5.44 o 
   6   8   3       64.70       69.11      7.12 o 
   1   9   3       31.62       29.04      3.78 o 
   2   9   3       60.91       60.81      4.65 o 
   3   9   3       27.15       28.17      4.38 o 
   4   9   3      143.64      148.04      6.62 o 
   1  10   3       39.51       40.09      5.78 o 
   2  10   3       59.67       68.13      9.87 o 
   0   0   4     1512.50     1528.61      5.65 o 
   2   0   4     6092.13     6634.00     27.14 o 
   4   0   4      478.06      575.53      7.04 o 
   6   0   4      305.69      288.21      4.71 o 
   8   0   4      129.20      133.39      5.83 o 
  10   0   4       16.97       16.30      6.29 o 
   0   1   4     1640.07     1584.81      6.05 o 
   1   1   4     6272.22     6067.25     10.59 o 
   2   1   4     1855.21     1877.76      5.46 o 
   3   1   4      532.78      540.85      3.40 o 
   4   1   4     1320.99     1346.53      5.65 o 
   5   1   4        2.55        4.14      1.00 o 
   6   1   4      184.30      182.28      3.34 o 
   7   1   4       26.42       27.23      2.65 o 
   8   1   4      156.36      150.26      4.42 o 
   9   1   4       95.27       90.99      4.36 o 
  10   1   4       10.78       10.05      4.33 o 
   0   2   4     1294.90     1233.75      4.54 o 
   1   2   4     1578.69     1560.31      3.70 o 
   2   2   4     1152.41     1188.36      3.66 o 
   3   2   4      295.27      346.30      3.43 o 
   4   2   4      774.11      786.61      5.19 o 
   5   2   4      126.88      149.73      2.35 o 
   6   2   4       40.59       43.21      2.67 o 
   7   2   4        3.93        5.44      2.71 o 
   8   2   4      192.05      189.29      4.73 o 
   9   2   4       23.24       19.64      3.59 o 
  10   2   4       12.13       12.66      4.83 o 
   0   3   4      963.03     1004.28      4.92 o 
   1   3   4      814.17      844.69      3.81 o 
   2   3   4      644.35      698.74      4.03 o 
   3   3   4       15.38       17.74      1.61 o 
   4   3   4      599.87      611.91      4.77 o 
   5   3   4       13.98       14.67      2.42 o 
   6   3   4       30.28       34.98      2.67 o 
   7   3   4       24.82       20.58      2.94 o 
   8   3   4      115.37      110.38      4.28 o 
   9   3   4       10.50       11.39      3.69 o 
  10   3   4       10.85        9.74      5.93 o 
   0   4   4      622.59      670.99      6.31 o 
   1   4   4      121.15      130.54      2.47 o 
   2   4   4      612.64      674.57      4.76 o 
   3   4   4        2.83        3.57      1.66 o 
   4   4   4      458.96      457.18      4.63 o 
   5   4   4       46.91       41.31      2.78 o 
   6   4   4       27.20       26.78      3.00 o 
   7   4   4       36.77       36.31      3.43 o 
   8   4   4       86.93       82.76      4.67 o 
   9   4   4       88.40       94.06      5.32 o 
   0   5   4       97.15      100.57      3.28 o 
   1   5   4      668.52      656.52      5.14 o 
   2   5   4       29.04       30.92      2.05 o 
   3   5   4      267.59      277.20      3.48 o 
   4   5   4      380.70      363.27      4.44 o 
   5   5   4       55.35       51.96      2.99 o 
   6   5   4       29.21       33.32      3.41 o 
   7   5   4       54.32       48.84      3.90 o 
   8   5   4      126.80      121.86      5.54 o 
   9   5   4       24.55       31.44      7.92 o 
   0   6   4      120.79      121.40      4.21 o 
   1   6   4      379.22      336.48      5.07 o 
   2   6   4       78.65       78.44      3.00 o 
   3   6   4       40.69       37.96      2.82 o 
   4   6   4      214.22      220.07      4.92 o 
   5   6   4       33.86       38.04      3.42 o 
   6   6   4       42.72       48.10      3.83 o 
   7   6   4        4.78        7.35      4.09 o 
   8   6   4       24.21       26.69      5.07 o 
   0   7   4      486.99      451.34      9.03 o 
   1   7   4      110.21      103.38      4.06 o 
   2   7   4      359.97      325.09      5.87 o 
   3   7   4       19.74       20.93      3.29 o 
   4   7   4      104.55       93.13      4.42 o 
   5   7   4      156.38      153.86      5.77 o 
   6   7   4       49.88       46.70      4.87 o 
   7   7   4       14.15       10.92      4.60 o 
   0   8   4      139.95      130.61      6.33 o 
   1   8   4        2.29        4.64      3.31 o 
   2   8   4       67.71       58.86      3.95 o 
   3   8   4       33.81       32.03      3.96 o 
   4   8   4      116.28      119.57      5.72 o 
   5   8   4       26.33       29.16      4.77 o 
   6   8   4      143.68      147.74      8.42 o 
   0   9   4       75.23       69.03      6.01 o 
   1   9   4       46.92       49.29      4.15 o 
   2   9   4       54.09       51.08      4.52 o 
   3   9   4        1.65        1.38      4.64 o 
   4   9   4       15.27       18.71      5.32 o 
   0  10   4       42.44       46.25      7.87 o 
   1  10   4       73.89       91.35      8.17 o 
   2   0   5    15567.28    15180.79     43.00 o 
   4   0   5     1153.38     1153.10      7.64 o 
   6   0   5      583.50      546.59      7.43 o 
   8   0   5      193.93      186.82      6.59 o 
  10   0   5       47.57       47.13      6.85 o 
   1   1   5     6642.90     6762.07     20.88 o 
   2   1   5      214.08      215.85      1.67 o 
   3   1   5      471.40      489.25      3.09 o 
   4   1   5      213.54      216.35      3.21 o 
   5   1   5      181.04      188.66      2.94 o 
   6   1   5       28.03       32.21      2.28 o 
   7   1   5        5.22        8.46      2.50 o 
   8   1   5       87.17       95.08      3.82 o 
   9   1   5       31.54       33.52      3.69 o 
  10   1   5       19.38       24.75      4.56 o 
   1   2   5      888.29      862.04      2.92 o 
   2   2   5      144.27      154.18      1.62 o 
   3   2   5      366.15      362.54      3.41 o 
   4   2   5      652.41      670.25      4.66 o 
   5   2   5      105.84      101.67      2.47 o 
   6   2   5      113.47      123.33      3.28 o 
   7   2   5      164.61      158.86      4.00 o 
   8   2   5       21.90       20.67      3.07 o 
   9   2   5       88.47       88.10      4.37 o 
  10   2   5       55.24       49.84      6.21 o 
   1   3   5      300.95      337.24      2.46 o 
   2   3   5       54.76       63.28      1.74 o 
   3   3   5      564.29      570.06      3.85 o 
   4   3   5       70.40       77.57      2.70 o 
   5   3   5      344.94      333.31      4.51 o 
   6   3   5      111.73      112.95      3.39 o 
   7   3   5       23.20       26.39      3.02 o 
   8   3   5       55.90       52.00      3.74 o 
   9   3   5       52.73       51.81      4.35 o 
   1   4   5      664.80      689.89      4.75 o 
   2   4   5      179.95      197.07      2.58 o 
   3   4   5      159.95      157.14      2.67 o 
   4   4   5      327.57      309.04      3.92 o 
   5   4   5       21.99       18.48      2.58 o 
   6   4   5      439.67      429.87      5.89 o 
   7   4   5       65.12       69.36      3.68 o 
   8   4   5       14.04       16.61      3.70 o 
   9   4   5       31.58       25.42      4.31 o 
   1   5   5      101.18      103.95      2.39 o 
   2   5   5      545.99      545.93      4.82 o 
   3   5   5      370.43      351.99      3.84 o 
   4   5   5      361.63      358.72      4.31 o 
   5   5   5        3.06        4.46      2.66 o 
   6   5   5      365.90      356.53      5.88 o 
   7   5   5        7.25       10.51      3.57 o 
   8   5   5        5.81        9.07      4.17 o 
   9   5   5       45.50       43.24      8.03 o 
   1   6   5      248.55      248.78      4.55 o 
   2   6   5      117.17      114.13      3.56 o 
   3   6   5      268.86      254.78      4.54 o 
   4   6   5      580.65      559.93      6.96 o 
   5   6   5       14.72       14.55      3.17 o 
   6   6   5      246.57      239.65      5.78 o 
   7   6   5      113.44      125.62      5.41 o 
   8   6   5        1.61        3.14      4.99 o 
   1   7   5       97.20       98.07      4.06 o 
   2   7   5      150.96      146.51      4.48 o 
   3   7   5        7.65       10.28      3.15 o 
   4   7   5      183.23      174.16      5.25 o 
   5   7   5       33.95       37.29      4.78 o 
   6   7   5       13.47       22.63      4.61 o 
   7   7   5       27.51       24.41      4.88 o 
   1   8   5       78.84       78.81      4.12 o 
   2   8   5      157.52      152.73      5.05 o 
   3   8   5       73.41       71.47      4.52 o 
   4   8   5       45.72       42.27      4.83 o 
   5   8   5       79.03       81.32      5.60 o 
   6   8   5       13.34       13.46      6.60 o 
   1   9   5       11.56       11.05      3.80 o 
   2   9   5       57.62       61.76      4.85 o 
   3   9   5       41.27       41.62      5.26 o 
   4   9   5       45.99       45.42      6.04 o 
   1  10   5       71.28       71.51      8.58 o 
   0   0   6     1373.17     1376.51      4.57 o 
   2   0   6     3385.11     3557.42      8.69 o 
   4   0   6      166.89      229.00      4.06 o 
   6   0   6     1603.08     1608.68     18.17 o 
   8   0   6       64.56       63.72      5.20 o 
  10   0   6       87.51       91.01      7.65 o 
   0   1   6     1586.94     1505.37      4.61 o 
   1   1   6     4063.82     3921.45      7.75 o 
   2   1   6       77.44       78.45      1.29 o 
   3   1   6      536.50      560.91      3.28 o 
   4   1   6      819.33      884.77      4.76 o 
   5   1   6      308.90      295.61      3.34 o 
   6   1   6      382.81      389.35      4.42 o 
   7   1   6      172.68      170.78      3.79 o 
   8   1   6       79.17       77.59      3.62 o 
   9   1   6       24.49       24.15      4.10 o 
  10   1   6      110.65       98.07      6.26 o 
   0   2   6     2528.25     2642.69      6.31 o 
   1   2   6      730.33      730.01      2.69 o 
   2   2   6      808.17      803.50      3.16 o 
   3   2   6     1028.12     1061.60      4.88 o 
   4   2   6      491.36      551.84      4.35 o 
   5   2   6      116.20      127.23      2.44 o 
   6   2   6      124.37      112.47      3.14 o 
   7   2   6       71.13       79.22      3.31 o 
   8   2   6      157.92      156.51      4.75 o 
   9   2   6       23.50       21.97      3.64 o 
  10   2   6        6.92        4.03      5.21 o 
   0   3   6     1141.74     1136.99      6.34 o 
   1   3   6      514.94      492.80      2.89 o 
   2   3   6      166.39      151.62      2.36 o 
   3   3   6       82.33       75.30      2.13 o 
   4   3   6      158.52      166.46      2.91 o 
   5   3   6       22.99       20.67      2.41 o 
   6   3   6      270.49      276.80      4.25 o 
   7   3   6        7.43        6.72      2.73 o 
   8   3   6      114.55      107.21      4.29 o 
   9   3   6        3.24        6.98      4.08 o 
   0   4   6       35.09       29.61      1.98 o 
   1   4   6        3.87        4.62      1.39 o 
   2   4   6        3.94        3.99      1.35 o 
   3   4   6      136.52      137.20      2.53 o 
   4   4   6      685.39      686.24      5.80 o 
   5   4   6        0.31        0.64      2.44 o 
   6   4   6      164.73      160.14      3.85 o 
   7   4   6        9.31        8.25      3.22 o 
   8   4   6       33.04       33.85      4.08 o 
   9   4   6       23.46       23.18      4.33 o 
   0   5   6      199.71      188.85      4.54 o 
   1   5   6      375.62      378.56      3.85 o 
   2   5   6      351.58      328.96      3.96 o 
   3   5   6      304.02      293.76      3.65 o 
   4   5   6     1074.05     1037.18      7.40 o 
   5   5   6       57.26       52.18      3.15 o 
   6   5   6      193.00      194.02      4.78 o 
   7   5   6       69.71       65.12      4.44 o 
   8   5   6        9.53       12.10      3.93 o 
   9   5   6        3.45        6.59      6.67 o 
   0   6   6       53.43       67.26      3.98 o 
   1   6   6      385.07      366.67      5.26 o 
   2   6   6      273.64      272.16      4.69 o 
   3   6   6      156.45      149.40      3.94 o 
   4   6   6       64.63       68.85      3.81 o 
   5   6   6       70.56       74.00      3.80 o 
   6   6   6      112.58      114.56      4.67 o 
   7   6   6      134.27      140.22      5.49 o 
   8   6   6       14.61        9.73      5.06 o 
   0   7   6        7.26        7.10      4.36 o 
   1   7   6        2.13        1.74      3.08 o 
   2   7   6      232.05      220.18      5.23 o 
   3   7   6       12.83       13.32      3.09 o 
   4   7   6       17.82       17.06      3.41 o 
   5   7   6       34.35       30.89      4.20 o 
   6   7   6        8.44        8.38      4.46 o 
   7   7   6        1.38        3.32      5.87 o 
   0   8   6      224.24      220.69      7.46 o 
   1   8   6        5.11        2.60      3.46 o 
   2   8   6        6.23       10.53      3.58 o 
   3   8   6       12.46       14.32      3.70 o 
   4   8   6       49.68       51.81      5.03 o 
   5   8   6       11.67        9.92      4.66 o 
   6   8   6       73.30       72.33      7.80 o 
   0   9   6       13.20       15.46      6.05 o 
   1   9   6       97.03      102.31      5.28 o 
   2   9   6      157.88      179.14      6.79 o 
   3   9   6        5.89        7.19      4.93 o 
   4   9   6       11.43       17.44      6.37 o 
   0  10   6       33.97       37.54     12.42 o 
   1  10   6      103.82      109.99     14.87 o 
   2   0   7     1816.02     1753.76      7.07 o 
   4   0   7     3944.81     4003.67     20.49 o 
   6   0   7      910.27      904.67      9.63 o 
   8   0   7      314.17      320.92      7.89 o 
  10   0   7       59.18       61.97      7.46 o 
   1   1   7     2179.58     2216.74      6.17 o 
   2   1   7      208.35      217.13      1.94 o 
   3   1   7      288.58      323.44      2.69 o 
   4   1   7      616.57      645.29      4.47 o 
   5   1   7       55.91       60.20      2.10 o 
   6   1   7      556.75      548.06      5.91 o 
   7   1   7       89.01       94.55      3.23 o 
   8   1   7       25.49       25.12      3.21 o 
   9   1   7       27.13       29.58      4.16 o 
  10   1   7        1.67        4.08      5.25 o 
   1   2   7      514.04      511.88      2.46 o 
   2   2   7      109.90      128.40      1.65 o 
   3   2   7       68.84       71.66      1.82 o 
   4   2   7       80.15       87.55      2.18 o 
   5   2   7       62.20       57.61      2.38 o 
   6   2   7       85.98       85.74      2.92 o 
   7   2   7        4.41        4.23      2.60 o 
   8   2   7       33.37       34.79      3.36 o 
   9   2   7       71.06       71.08      4.91 o 
  10   2   7       21.84       19.81      5.77 o 
   1   3   7      331.87      355.11      2.62 o 
   2   3   7      412.89      396.88      3.14 o 
   3   3   7       33.28       40.60      1.84 o 
   4   3   7      205.34      210.79      3.12 o 
   5   3   7      154.61      149.77      3.28 o 
   6   3   7       64.45       65.95      2.84 o 
   7   3   7       34.38       35.88      2.92 o 
   8   3   7       29.38       27.15      3.34 o 
   9   3   7      131.26      140.41      5.34 o 
   1   4   7       78.12       74.58      1.88 o 
   2   4   7      421.05      429.71      4.12 o 
   3   4   7        2.23        2.26      1.68 o 
   4   4   7       41.40       43.55      2.58 o 
   5   4   7        8.00        7.69      2.45 o 
   6   4   7       36.52       36.93      2.82 o 
   7   4   7       46.07       47.42      3.64 o 
   8   4   7       16.75       17.69      3.67 o 
   9   4   7       40.52       41.88      4.77 o 
   1   5   7       95.00       91.72      2.31 o 
   2   5   7      313.92      296.49      3.58 o 
   3   5   7      139.50      133.79      3.02 o 
   4   5   7     1270.11     1232.09     10.38 o 
   5   5   7        7.03        6.96      2.77 o 
   6   5   7      106.69      108.32      4.01 o 
   7   5   7       10.14        9.59      3.82 o 
   8   5   7       17.93       20.74      4.18 o 
   9   5   7       12.25       17.51      7.74 o 
   1   6   7      203.90      197.88      4.41 o 
   2   6   7      331.21      316.81      4.98 o 
   3   6   7      282.62      271.16      4.97 o 
   4   6   7      333.75      328.49      5.86 o 
   5   6   7       56.64       54.53      3.88 o 
   6   6   7       36.63       41.78      3.78 o 
   7   6   7        2.56        5.12      3.95 o 
   8   6   7       13.20       14.08      5.48 o 
   1   7   7      136.46      130.01      4.48 o 
   2   7   7        9.01       11.74      3.21 o 
   3   7   7        8.03        4.64      3.35 o 
   4   7   7        4.28        6.88      3.75 o 
   5   7   7       37.70       38.74      4.49 o 
   6   7   7        0.69        1.51      4.32 o 
   7   7   7      126.76      137.65      9.27 o 
   1   8   7       19.67       18.43      3.74 o 
   2   8   7      146.56      144.53      5.38 o 
   3   8   7       23.50       24.48      3.83 o 
   4   8   7       30.86       31.73      4.54 o 
   5   8   7       17.56       18.86      4.63 o 
   6   8   7       18.62       19.87      7.24 o 
   1   9   7        3.74        4.76      4.79 o 
   2   9   7       22.15       30.44      5.30 o 
   3   9   7        6.80       10.91      5.10 o 
   4   9   7      149.32      154.41     10.45 o 
   1  10   7       41.19       39.53     19.73 o 
   0   0   8     2815.11     2832.83     10.38 o 
   2   0   8      363.20      371.18      2.76 o 
   4   0   8     1524.62     1630.31     13.98 o 
   6   0   8      888.86      877.90     11.38 o 
   8   0   8       44.18       51.38      6.01 o 
  10   0   8      291.04      283.58     14.64 o 
   0   1   8     1412.75     1345.71      4.12 o 
   1   1   8       62.92       63.52      1.23 o 
   2   1   8     2673.14     2670.70      6.56 o 
   3   1   8      772.68      844.88      3.99 o 
   4   1   8      601.62      621.13      4.16 o 
   5   1   8       34.76       34.48      1.80 o 
   6   1   8      423.63      431.85      5.15 o 
   7   1   8        7.73       11.93      2.52 o 
   8   1   8       19.85       18.33      3.28 o 
   9   1   8      134.51      131.09      5.45 o 
  10   1   8       43.42       45.84      6.40 o 
   0   2   8     1934.03     2015.19      5.72 o 
   1   2   8      873.13      827.81      3.12 o 
   2   2   8     1665.86     1801.50      5.56 o 
   3   2   8      646.18      676.29      4.07 o 
   4   2   8      112.10      119.73      2.40 o 
   5   2   8      230.15      236.19      3.64 o 
   6   2   8       69.93       73.80      2.98 o 
   7   2   8      188.36      186.89      4.10 o 
   8   2   8       25.27       25.39      3.26 o 
   9   2   8       79.55       75.21      5.04 o 
  10   2   8       30.82       30.01      8.06 o 
   0   3   8     1559.91     1651.04      7.59 o 
   1   3   8      155.02      166.48      2.03 o 
   2   3   8       93.99       84.69      2.04 o 
   3   3   8       32.12       40.42      1.81 o 
   4   3   8      190.92      184.82      3.03 o 
   5   3   8      131.23      139.72      3.23 o 
   6   3   8      112.35      120.96      3.28 o 
   7   3   8       44.39       40.61      3.10 o 
   8   3   8       54.13       59.89      3.84 o 
   9   3   8        3.38        6.61      4.28 o 
   0   4   8     1135.36     1058.10      7.32 o 
   1   4   8      178.16      187.37      2.57 o 
   2   4   8      331.37      350.18      4.00 o 
   3   4   8      264.87      264.05      3.24 o 
   4   4   8      390.59      396.70      4.63 o 
   5   4   8       73.89       76.41      3.03 o 
   6   4   8       70.54       75.36      3.23 o 
   7   4   8        1.26        3.06      3.33 o 
   8   4   8       56.91       63.21      4.24 o 
   9   4   8       46.86       42.05      4.90 o 
   0   5   8      431.85      406.23      6.05 o 
   1   5   8      100.82       88.43      1.94 o 
   2   5   8      312.94      281.43      4.22 o 
   3   5   8      190.71      189.89      4.00 o 
   4   5   8      211.78      220.66      4.34 o 
   5   5   8      275.36      258.67      4.81 o 
   6   5   8       35.43       34.58      3.26 o 
   7   5   8       25.53       23.19      3.60 o 
   8   5   8       21.98       22.64      4.13 o 
   0   6   8       14.13       11.69      3.50 o 
   1   6   8      130.54      129.31      4.00 o 
   2   6   8      786.02      769.77      7.28 o 
   3   6   8      230.10      218.25      4.91 o 
   4   6   8      410.58      398.30      6.29 o 
   5   6   8      240.05      238.87      5.58 o 
   6   6   8       49.49       48.08      4.01 o 
   7   6   8       15.58       13.30      3.91 o 
   8   6   8       18.60       20.41      5.69 o 
   0   7   8      142.76      136.16      6.64 o 
   1   7   8       45.77       52.51      3.80 o 
   2   7   8       13.06       12.84      3.26 o 
   3   7   8       31.84       33.41      3.73 o 
   4   7   8      242.70      227.05      6.03 o 
   5   7   8        7.08        8.86      3.98 o 
   6   7   8       48.63       54.36      5.09 o 
   7   7   8       13.30       14.70      6.64 o 
   0   8   8       83.86       78.00      5.96 o 
   1   8   8       98.80      115.07      5.24 o 
   2   8   8       50.73       52.67      4.43 o 
   3   8   8       27.47       30.25      4.04 o 
   4   8   8       52.30       53.07      5.24 o 
   5   8   8        7.75        9.66      4.63 o 
   6   8   8       35.73       35.00      7.69 o 
   0   9   8       95.97       96.40      8.70 o 
   1   9   8       26.71       30.07      5.07 o 
   2   9   8      165.24      185.61      7.15 o 
   3   9   8        1.42        3.35      4.97 o 
   4   9   8       47.40       53.24      9.24 o 
   2   0   9      607.17      610.91      4.32 o 
   4   0   9     1568.63     1590.68      8.87 o 
   6   0   9      100.63      105.81      4.47 o 
   8   0   9      175.58      179.40      7.21 o 
  10   0   9      110.21      106.10     12.84 o 
   1   1   9      325.22      335.80      2.09 o 
   2   1   9      480.71      482.00      5.13 o 
   3   1   9     1677.40     1747.44      5.28 o 
   4   1   9      750.09      795.57      4.66 o 
   5   1   9      366.04      344.20      3.19 o 
   6   1   9      575.41      566.45      5.71 o 
   7   1   9      485.49      456.61      5.57 o 
   8   1   9      124.72      125.41      4.86 o 
   9   1   9      141.78      150.36      5.89 o 
  10   1   9       66.84       62.03      7.30 o 
   1   2   9      371.83      371.51      2.45 o 
   2   2   9     1826.78     1874.03      6.62 o 
   3   2   9      320.35      312.04      2.86 o 
   4   2   9      287.02      282.85      3.19 o 
   5   2   9      118.00      112.31      3.08 o 
   6   2   9       33.29       31.04      2.60 o 
   7   2   9      175.22      163.32      4.53 o 
   8   2   9       15.81       12.94      3.37 o 
   9   2   9        0.97        3.74      4.58 o 
  10   2   9       22.54       23.74      7.46 o 
   1   3   9      561.92      601.47      3.21 o 
   2   3   9      604.96      629.26      4.20 o 
   3   3   9      289.04      272.06      3.32 o 
   4   3   9      237.66      249.79      3.44 o 
   5   3   9      198.40      183.15      3.32 o 
   6   3   9      514.73      490.98      5.48 o 
   7   3   9       88.56       88.25      3.77 o 
   8   3   9      123.43      124.84      4.71 o 
   9   3   9       59.52       63.96      4.85 o 
   1   4   9       10.49       13.67      1.45 o 
   2   4   9      132.27      151.57      2.89 o 
   3   4   9       27.76       24.43      2.09 o 
   4   4   9      227.01      226.97      3.66 o 
   5   4   9      147.61      144.15      3.53 o 
   6   4   9       42.26       44.36      3.07 o 
   7   4   9      125.42      109.81      4.28 o 
   8   4   9       26.20       25.27      3.86 o 
   9   4   9       34.68       35.79      5.68 o 
   1   5   9      141.84      140.30      3.17 o 
   2   5   9      662.23      625.82      5.33 o 
   3   5   9      716.87      676.30      6.45 o 
   4   5   9       70.66       70.53      3.21 o 
   5   5   9      242.55      247.30      4.97 o 
   6   5   9        2.06        4.58      2.97 o 
   7   5   9       35.08       38.46      3.96 o 
   8   5   9       29.92       28.60      4.00 o 
   1   6   9       39.36       34.17      2.85 o 
   2   6   9      410.51      396.14      5.65 o 
   3   6   9      177.86      173.20      4.42 o 
   4   6   9        5.53        5.97      3.20 o 
   5   6   9      118.60      115.55      4.53 o 
   6   6   9       33.97       35.92      4.10 o 
   7   6   9       24.79       27.38      4.19 o 
   8   6   9       40.51       46.06      5.84 o 
   1   7   9       33.72       31.91      3.61 o 
   2   7   9      263.71      266.78      5.63 o 
   3   7   9        5.56        4.48      3.61 o 
   4   7   9       20.06       26.09      3.89 o 
   5   7   9        2.70        2.62      4.15 o 
   6   7   9       63.41       71.44      5.21 o 
   7   7   9       52.26       55.88      7.00 o 
   1   8   9       31.07       29.22      4.17 o 
   2   8   9       13.80       12.78      4.25 o 
   3   8   9       64.84       58.97      4.53 o 
   4   8   9       88.61       84.99      5.29 o 
   5   8   9       19.28       21.16      5.10 o 
   6   8   9       12.25       10.01     10.51 o 
   1   9   9       17.96       17.01      5.05 o 
   2   9   9      111.28      120.94      6.38 o 
   3   9   9        2.06        5.15      4.91 o 
   4   9   9       32.93       31.05     10.04 o 
   0   0  10     1203.40     1276.03      5.91 o 
   2   0  10     2516.91     2518.34     10.18 o 
   4   0  10     1378.62     1411.47      8.24 o 
   6   0  10      212.59      224.94      5.43 o 
   8   0  10      566.09      578.88     11.36 o 
  10   0  10      310.87      284.54     16.53 o 
   0   1  10     2737.38     2745.60      6.75 o 
   1   1  10      271.61      252.47      1.68 o 
   2   1  10     1910.33     1959.66      6.01 o 
   3   1  10      131.25      134.64      1.78 o 
   4   1  10       75.55       77.94      1.91 o 
   5   1  10      394.25      365.95      4.16 o 
   6   1  10       29.87       31.93      2.53 o 
   7   1  10       80.64       81.67      3.49 o 
   8   1  10      117.59      115.44      4.56 o 
   9   1  10       91.40       87.44      5.27 o 
  10   1  10       57.87       58.66      9.06 o 
   0   2  10     6841.02     7226.77     20.07 o 
   1   2  10      437.36      427.66      2.57 o 
   2   2  10     2993.19     3171.27     12.83 o 
   3   2  10      563.61      529.61      3.52 o 
   4   2  10       29.35       37.02      1.94 o 
   5   2  10      774.16      808.42      6.34 o 
   6   2  10       39.08       40.79      2.80 o 
   7   2  10      121.54      118.44      4.15 o 
   8   2  10       10.15       13.67      3.86 o 
   9   2  10       13.58       16.18      4.39 o 
   0   3  10      801.57      847.11      6.25 o 
   1   3  10       30.87       28.58      1.28 o 
   2   3  10      114.42      137.06      2.21 o 
   3   3  10      109.57      111.19      2.50 o 
   4   3  10      104.90      105.78      2.52 o 
   5   3  10       17.52       16.73      2.19 o 
   6   3  10      248.18      237.89      4.42 o 
   7   3  10        9.49       11.37      3.22 o 
   8   3  10       60.35       59.12      4.07 o 
   9   3  10        8.00        9.51      4.44 o 
   0   4  10      236.68      262.11      3.29 o 
   1   4  10      192.64      199.06      2.54 o 
   2   4  10      173.52      178.00      3.16 o 
   3   4  10      798.85      791.61      5.77 o 
   4   4  10       99.34       96.22      3.20 o 
   5   4  10      273.00      281.86      4.76 o 
   6   4  10      333.87      321.00      5.59 o 
   7   4  10       11.75       14.75      3.16 o 
   8   4  10      220.09      215.26      5.78 o 
   9   4  10       39.47       43.11      6.40 o 
   0   5  10     1204.33     1080.53      9.35 o 
   1   5  10        8.52       10.62      2.13 o 
   2   5  10     1510.18     1437.77      8.80 o 
   3   5  10      155.99      149.65      3.48 o 
   4   5  10       58.64       58.13      3.12 o 
   5   5  10       76.45       77.30      3.77 o 
   6   5  10       64.84       59.87      3.69 o 
   7   5  10       14.47       12.93      3.61 o 
   8   5  10       13.86       13.28      4.03 o 
   0   6  10     2127.98     2067.34     19.48 o 
   1   6  10      136.94      126.12      3.77 o 
   2   6  10      447.69      441.11      5.87 o 
   3   6  10      101.64      102.53      3.88 o 
   4   6  10      215.11      218.40      5.33 o 
   5   6  10      311.73      301.86      6.33 o 
   6   6  10      199.30      207.71      6.05 o 
   7   6  10        7.19        8.95      4.11 o 
   8   6  10        5.60        3.05      5.87 o 
   0   7  10      161.60      148.85      6.21 o 
   1   7  10        6.66        5.66      3.03 o 
   2   7  10      210.16      207.03      5.48 o 
   3   7  10       28.79       33.41      3.88 o 
   4   7  10      118.75      115.76      5.03 o 
   5   7  10       47.61       50.21      4.58 o 
   6   7  10       90.21       96.87      5.79 o 
   7   7  10        5.73        5.39      6.60 o 
   0   8  10      424.76      428.54     11.20 o 
   1   8  10       35.50       38.48      4.78 o 
   2   8  10       15.27       13.52      4.58 o 
   3   8  10      105.38      107.39      5.29 o 
   4   8  10       16.79       12.56      4.46 o 
   5   8  10       23.36       24.57      5.37 o 
   0   9  10      522.95      542.35     14.96 o 
   1   9  10       40.47       45.09      5.67 o 
   2   9  10       24.20       26.90      5.48 o 
   3   9  10       69.47       83.19      5.99 o 
   4   9  10      129.35      123.82     21.46 o 
   2   0  11     1196.19     1291.74      6.53 o 
   4   0  11      476.02      467.00      4.99 o 
   6   0  11       73.76       73.03      3.99 o 
   8   0  11      154.76      159.86      7.30 o 
  10   0  11      162.74      125.56     21.35 o 
   1   1  11     3185.67     3288.26      7.18 o 
   2   1  11      803.38      915.97      4.27 o 
   3   1  11      181.05      210.33      2.28 o 
   4   1  11      393.39      395.39      3.03 o 
   5   1  11     1293.16     1297.89      7.34 o 
   6   1  11      214.56      221.44      3.92 o 
   7   1  11      151.18      149.65      4.06 o 
   8   1  11      447.52      426.26      6.97 o 
   9   1  11       32.30       35.14      4.63 o 
  10   1  11      130.56      131.12     14.98 o 
   1   2  11       12.98       13.44      1.31 o 
   2   2  11      333.00      339.83      2.93 o 
   3   2  11       63.98       58.34      1.43 o 
   4   2  11      314.61      304.27      3.12 o 
   5   2  11       83.19       90.01      2.89 o 
   6   2  11      106.73      104.03      3.52 o 
   7   2  11       34.20       32.28      3.26 o 
   8   2  11       12.28        9.09      3.83 o 
   9   2  11       39.65       34.67      4.74 o 
   1   3  11      339.49      354.72      2.79 o 
   2   3  11      420.43      459.94      3.46 o 
   3   3  11      623.38      604.37      4.14 o 
   4   3  11       18.13       14.79      1.98 o 
   5   3  11       22.15       21.06      2.23 o 
   6   3  11       85.35       87.22      3.29 o 
   7   3  11       52.60       50.69      3.36 o 
   8   3  11      283.36      270.41      6.53 o 
   9   3  11       61.62       65.16      5.15 o 
   1   4  11      232.52      234.26      2.73 o 
   2   4  11      532.39      488.97      5.03 o 
   3   4  11        7.09       10.15      2.26 o 
   4   4  11      582.27      554.96      5.74 o 
   5   4  11      217.36      212.32      4.61 o 
   6   4  11       25.97       27.13      3.20 o 
   7   4  11       12.73       13.43      3.18 o 
   8   4  11       17.77       21.07      4.07 o 
   9   4  11       16.73       18.96      6.43 o 
   1   5  11      111.96      104.41      2.96 o 
   2   5  11      950.57      941.83      8.86 o 
   3   5  11      342.00      348.12      4.67 o 
   4   5  11      506.55      474.36      6.42 o 
   5   5  11       14.55       14.99      3.11 o 
   6   5  11        9.83       12.98      3.13 o 
   7   5  11       27.83       26.22      3.59 o 
   8   5  11       21.76       20.60      3.94 o 
   1   6  11      409.35      401.69      5.44 o 
   2   6  11      115.78      116.52      3.96 o 
   3   6  11       31.35       33.38      3.32 o 
   4   6  11        9.25        8.88      3.27 o 
   5   6  11      254.88      243.62      5.89 o 
   6   6  11       39.08       37.70      4.17 o 
   7   6  11       63.60       62.90      4.82 o 
   1   7  11      138.90      141.34      4.81 o 
   2   7  11       32.92       34.08      3.87 o 
   3   7  11       73.90       66.77      4.32 o 
   4   7  11      150.78      164.51      5.57 o 
   5   7  11        4.03        6.35      4.09 o 
   6   7  11       53.03       49.82      5.04 o 
   7   7  11      130.36      127.14     10.13 o 
   1   8  11       36.15       30.98      4.32 o 
   2   8  11      283.36      285.61      7.68 o 
   3   8  11       94.87      100.48      5.34 o 
   4   8  11        4.37        6.56      4.51 o 
   5   8  11       27.87       29.51      5.35 o 
   1   9  11       58.46       67.47      5.75 o 
   2   9  11      167.10      174.05      7.14 o 
   3   9  11       68.00       73.67      6.99 o 
   0   0  12      158.89      153.94      2.63 o 
   2   0  12      202.71      192.68      3.47 o 
   4   0  12      197.47      227.36      4.09 o 
   6   0  12      902.09      857.73      9.24 o 
   8   0  12     1391.06     1403.00     16.56 o 
  10   0  12       86.00       79.21     18.65 o 
   0   1  12     2157.66     2243.07      6.64 o 
   1   1  12      765.82      814.23      3.12 o 
   2   1  12       50.04       49.65      1.43 o 
   3   1  12      109.79      104.45      1.86 o 
   4   1  12       31.58       33.17      1.50 o 
   5   1  12       57.75       49.08      2.23 o 
   6   1  12      341.13      340.58      5.02 o 
   7   1  12       47.58       44.46      3.60 o 
   8   1  12       94.79       89.85      4.76 o 
   9   1  12       26.54       30.49      4.68 o 
   0   2  12     2087.51     2336.38      7.36 o 
   1   2  12       59.76       59.03      1.64 o 
   2   2  12      406.85      420.41      2.87 o 
   3   2  12       28.48       27.50      0.89 o 
   4   2  12       97.21      101.19      2.05 o 
   5   2  12        8.82        7.06      2.04 o 
   6   2  12      244.77      244.66      4.58 o 
   7   2  12      416.53      399.29      6.35 o 
   8   2  12       31.12       34.61      3.96 o 
   9   2  12       23.85       27.94      4.42 o 
   0   3  12      396.23      363.19      3.71 o 
   1   3  12       97.78      107.48      1.68 o 
   2   3  12      355.82      341.87      2.93 o 
   3   3  12      216.68      200.72      2.33 o 
   4   3  12       90.84       88.48      2.73 o 
   5   3  12       78.23       78.20      2.71 o 
   6   3  12       14.82       13.58      2.79 o 
   7   3  12       30.77       31.65      3.22 o 
   8   3  12       24.71       24.03      3.94 o 
   9   3  12        9.18        6.76      4.21 o 
   0   4  12       50.98       50.38      2.54 o 
   1   4  12      277.47      294.21      3.12 o 
   2   4  12      123.22      111.64      2.63 o 
   3   4  12      722.32      714.13      5.96 o 
   4   4  12      179.91      177.17      3.76 o 
   5   4  12      224.32      216.80      4.79 o 
   6   4  12      142.22      134.98      4.24 o 
   7   4  12       35.22       35.85      3.43 o 
   8   4  12       73.44       64.95      4.70 o 
   9   4  12       29.70       33.54      7.38 o 
   0   5  12     3209.83     3111.31     19.98 o 
   1   5  12      183.87      175.11      3.45 o 
   2   5  12      768.57      743.43      6.42 o 
   3   5  12        3.13        4.84      2.31 o 
   4   5  12       11.22       15.40      2.97 o 
   5   5  12       47.01       43.29      3.50 o 
   6   5  12        0.98        1.07      3.18 o 
   7   5  12        4.86        4.80      3.51 o 
   8   5  12       22.18       23.60      4.44 o 
   0   6  12     2656.56     2569.52     19.06 o 
   1   6  12      148.50      148.96      3.66 o 
   2   6  12       19.14       25.85      3.28 o 
   3   6  12      224.98      228.43      5.24 o 
   4   6  12        0.77        2.47      3.19 o 
   5   6  12       74.99       74.26      4.23 o 
   6   6  12       24.16       27.43      4.10 o 
   7   6  12        4.15        8.09      4.11 o 
   0   7  12       43.42       47.63      5.43 o 
   1   7  12       77.33       76.77      4.38 o 
   2   7  12       15.22       14.49      3.89 o 
   3   7  12        2.33        3.25      3.89 o 
   4   7  12       65.64       78.88      4.84 o 
   5   7  12        1.63        3.02      4.13 o 
   6   7  12       22.51       19.03      4.80 o 
   0   8  12        9.55        9.61      6.24 o 
   1   8  12       38.17       43.36      4.94 o 
   2   8  12       36.74       37.36      4.90 o 
   3   8  12       90.29       99.59      5.35 o 
   4   8  12        0.74        2.85      4.46 o 
   5   8  12        1.94        2.24      5.90 o 
   0   9  12      404.55      470.47     14.51 o 
   1   9  12        1.27        1.49      4.97 o 
   2   9  12       74.32       71.93      5.92 o 
   3   9  12       44.34       44.76      8.93 o 
   2   0  13     1218.56     1233.98      6.39 o 
   4   0  13      481.02      453.56      5.31 o 
   6   0  13      341.01      330.59      7.71 o 
   8   0  13      133.34      124.99      7.48 o 
   1   1  13      183.55      203.06      2.87 o 
   2   1  13      365.72      388.96      2.70 o 
   3   1  13       97.54      121.35      1.99 o 
   4   1  13      336.76      339.27      3.37 o 
   5   1  13      182.27      207.59      3.14 o 
   6   1  13       79.14       76.89      3.19 o 
   7   1  13      191.23      193.71      5.10 o 
   8   1  13      286.64      272.16      6.52 o 
   9   1  13       93.72       86.04      5.53 o 
   1   2  13      234.35      251.26      2.58 o 
   2   2  13      525.62      534.23      3.65 o 
   3   2  13      122.36      118.00      2.22 o 
   4   2  13      219.25      207.42      2.51 o 
   5   2  13       71.09       65.81      2.73 o 
   6   2  13      173.63      162.96      4.18 o 
   7   2  13       40.81       37.96      3.76 o 
   8   2  13        1.13        0.63      3.72 o 
   9   2  13      122.12      110.18      5.61 o 
   1   3  13      130.77      166.74      2.41 o 
   2   3  13      463.71      473.48      3.59 o 
   3   3  13      427.72      385.02      3.32 o 
   4   3  13      683.71      693.38      5.48 o 
   5   3  13      270.95      265.23      4.39 o 
   6   3  13      141.22      131.54      3.92 o 
   7   3  13        0.31        1.06      2.97 o 
   8   3  13       96.61       91.89      4.66 o 
   9   3  13        3.21        2.45      4.23 o 
   1   4  13       38.79       37.60      1.62 o 
   2   4  13      448.35      426.65      3.76 o 
   3   4  13       10.86       12.69      2.10 o 
   4   4  13      882.46      836.76      7.60 o 
   5   4  13       90.26       88.17      3.80 o 
   6   4  13        1.58        1.27      3.02 o 
   7   4  13       33.05       35.08      3.49 o 
   8   4  13        5.00        2.90      4.10 o 
   9   4  13       42.49       40.13      8.95 o 
   1   5  13      611.94      591.47      5.47 o 
   2   5  13     1259.16     1228.29      8.81 o 
   3   5  13      175.37      183.32      4.30 o 
   4   5  13      329.18      310.46      5.53 o 
   5   5  13        6.03        7.88      3.09 o 
   6   5  13       70.66       68.96      3.83 o 
   7   5  13      106.48      112.57      4.85 o 
   8   5  13       34.85       35.96      4.93 o 
   1   6  13      137.81      134.95      3.78 o 
   2   6  13      315.13      295.93      6.01 o 
   3   6  13       91.22       87.05      3.98 o 
   4   6  13       90.45       84.00      4.13 o 
   5   6  13      134.66      133.61      4.96 o 
   6   6  13        2.16        3.86      3.79 o 
   7   6  13       33.27       38.07      4.76 o 
   1   7  13      577.15      546.10      8.25 o 
   2   7  13       45.13       43.26      4.28 o 
   3   7  13        5.73        8.98      3.85 o 
   4   7  13       14.88       19.18      4.25 o 
   5   7  13       27.20       31.32      4.87 o 
   6   7  13       74.13       77.94      5.70 o 
   1   8  13       27.40       30.62      4.43 o 
   2   8  13       80.10       90.11      6.10 o 
   3   8  13       55.78       63.24      4.84 o 
   4   8  13       65.46       67.30      5.37 o 
   5   8  13       12.59       12.56      7.01 o 
   1   9  13       26.73       24.45      5.15 o 
   2   9  13       35.85       40.66      5.25 o 
   3   9  13       35.48       34.96      7.99 o 
   0   0  14     1072.57     1105.95      6.96 o 
   2   0  14     1721.65     1823.21     14.68 o 
   4   0  14     1188.00     1133.48     14.22 o 
   6   0  14      536.71      544.53     10.38 o 
   8   0  14      137.77      135.54      7.46 o 
   0   1  14      704.73      689.78      3.80 o 
   1   1  14      783.19      778.04      3.13 o 
   2   1  14      426.56      433.66      3.12 o 
   3   1  14      359.40      372.68      3.15 o 
   4   1  14       74.87       76.70      2.08 o 
   5   1  14      112.39      113.26      3.29 o 
   6   1  14      190.89      181.49      4.56 o 
   7   1  14       28.55       30.21      3.76 o 
   8   1  14       89.42       90.10      4.73 o 
   9   1  14      267.25      264.08      7.58 o 
   0   2  14     1949.68     2086.56      7.15 o 
   1   2  14      544.69      571.83      3.37 o 
   2   2  14      281.95      291.54      3.20 o 
   3   2  14      204.99      192.93      2.68 o 
   4   2  14       17.62       18.33      1.79 o 
   5   2  14      372.60      367.97      4.55 o 
   6   2  14      126.96      119.45      3.72 o 
   7   2  14       88.75       90.46      4.42 o 
   8   2  14       12.17       14.36      3.69 o 
   9   2  14      102.59       96.19      5.53 o 
   0   3  14       17.31       22.52      1.74 o 
   1   3  14        1.62        1.46      1.07 o 
   2   3  14      203.70      199.20      2.73 o 
   3   3  14       14.21       11.79      1.23 o 
   4   3  14      126.31      128.42      3.10 o 
   5   3  14       49.74       48.32      2.92 o 
   6   3  14      349.33      328.60      5.32 o 
   7   3  14       29.97       29.40      3.40 o 
   8   3  14       30.69       31.08      3.90 o 
   9   3  14        3.62        4.44      5.01 o 
   0   4  14        8.23       10.07      1.88 o 
   1   4  14      292.59      274.89      3.01 o 
   2   4  14      427.83      432.97      4.35 o 
   3   4  14        8.78       10.40      2.53 o 
   4   4  14        1.82        9.31      2.74 o 
   5   4  14        4.73        6.95      2.90 o 
   6   4  14       42.47       40.06      3.40 o 
   7   4  14        0.17       -0.34      3.47 o 
   8   4  14       80.37       79.71      4.97 o 
   0   5  14     1301.19     1169.35      9.02 o 
   1   5  14      164.13      150.10      3.40 o 
   2   5  14      716.17      676.91      6.66 o 
   3   5  14      395.61      388.40      5.63 o 
   4   5  14       23.92       27.16      3.09 o 
   5   5  14       10.86        9.89      3.07 o 
   6   5  14       35.99       33.91      3.51 o 
   7   5  14       29.72       27.24      3.87 o 
   8   5  14       20.00       14.22      4.99 o 
   0   6  14      815.76      741.51     10.20 o 
   1   6  14      329.56      312.59      5.45 o 
   2   6  14      383.78      364.36      7.09 o 
   3   6  14       62.76       67.85      3.49 o 
   4   6  14      104.73      106.61      4.33 o 
   5   6  14       37.08       41.10      3.83 o 
   6   6  14       78.59       79.93      4.60 o 
   7   6  14       29.09       22.66      4.83 o 
   0   7  14      423.54      403.54     10.37 o 
   1   7  14      107.55      110.12      4.86 o 
   2   7  14       16.17       15.65      3.91 o 
   3   7  14      120.62      118.86      5.28 o 
   4   7  14      211.88      208.85      6.61 o 
   5   7  14       32.43       37.54      4.92 o 
   6   7  14       49.24       55.78      5.55 o 
   0   8  14       24.71       29.41      6.18 o 
   1   8  14       67.60       73.89      5.18 o 
   2   8  14       12.99       13.62      4.89 o 
   3   8  14      134.14      142.90      6.30 o 
   4   8  14       10.60        7.99      4.80 o 
   5   8  14      115.55      119.59     10.65 o 
   0   9  14       81.14       84.41      7.64 o 
   1   9  14        0.13        4.05      4.97 o 
   2   9  14        9.17       11.25      6.82 o 
   3   9  14       28.45       31.48      9.13 o 
   2   0  15      505.13      458.03      5.92 o 
   4   0  15      502.60      460.18      6.88 o 
   6   0  15      287.42      281.97      8.18 o 
   8   0  15      156.68      148.95      7.60 o 
   1   1  15      461.12      515.09      2.77 o 
   2   1  15      206.53      208.10      2.14 o 
   3   1  15      273.78      282.23      2.73 o 
   4   1  15      186.24      182.39      2.45 o 
   5   1  15       98.00       99.33      3.19 o 
   6   1  15      150.19      158.90      4.50 o 
   7   1  15      192.13      196.39      5.25 o 
   8   1  15       43.71       44.67      4.09 o 
   9   1  15      117.91      112.51      6.30 o 
   1   2  15       88.21       86.46      1.60 o 
   2   2  15      320.09      309.60      3.05 o 
   3   2  15      116.02      112.38      2.32 o 
   4   2  15      639.97      609.51      5.31 o 
   5   2  15      220.89      211.05      4.12 o 
   6   2  15        4.11        5.15      2.84 o 
   7   2  15       82.22       87.40      4.31 o 
   8   2  15        6.01        6.22      3.69 o 
   9   2  15       98.14       94.69      5.85 o 
   1   3  15      673.89      723.74      4.71 o 
   2   3  15        8.40        7.83      1.25 o 
   3   3  15      234.06      213.47      3.51 o 
   4   3  15      482.36      456.43      5.46 o 
   5   3  15       10.11       12.64      2.49 o 
   6   3  15      112.71      120.49      4.01 o 
   7   3  15       23.60       24.57      3.42 o 
   8   3  15       45.70       46.70      4.09 o 
   9   3  15       52.37       50.02     10.63 o 
   1   4  15      344.98      344.92      3.51 o 
   2   4  15      261.19      258.06      4.00 o 
   3   4  15       97.47       97.34      3.33 o 
   4   4  15      509.12      479.78      6.37 o 
   5   4  15       70.16       64.37      3.67 o 
   6   4  15      109.75      104.82      4.08 o 
   7   4  15       10.11        9.73      3.51 o 
   8   4  15       19.71       19.90      4.19 o 
   1   5  15      126.79      120.65      2.93 o 
   2   5  15       37.31       39.60      2.82 o 
   3   5  15        9.50       11.59      2.62 o 
   4   5  15      119.85      128.76      4.00 o 
   5   5  15       76.63       75.64      3.79 o 
   6   5  15        6.28        6.75      3.38 o 
   7   5  15       21.82       21.22      3.94 o 
   8   5  15       10.07       11.92      6.78 o 
   1   6  15       49.30       59.89      3.39 o 
   2   6  15      285.11      257.00      6.22 o 
   3   6  15      117.59      111.63      4.41 o 
   4   6  15       52.38       53.58      4.29 o 
   5   6  15       13.99       14.45      3.91 o 
   6   6  15       13.00       17.27      4.10 o 
   7   6  15       30.74       34.27      5.83 o 
   1   7  15       56.09       59.22      4.27 o 
   2   7  15       24.86       29.62      4.44 o 
   3   7  15        1.04        2.72      3.70 o 
   4   7  15      124.47      138.37      5.95 o 
   5   7  15       17.24       15.27      4.74 o 
   6   7  15       74.16       79.09      6.90 o 
   1   8  15       11.95        9.92      4.25 o 
   2   8  15        6.62       13.34      4.74 o 
   3   8  15      119.00      124.80      5.85 o 
   4   8  15       57.00       61.55      5.57 o 
   5   8  15        7.18       11.70     11.23 o 
   1   9  15        9.57       17.48      6.10 o 
   2   9  15       97.23      107.75      8.77 o 
   0   0  16      476.49      481.16      5.38 o 
   2   0  16     1294.99     1311.66      8.28 o 
   4   0  16      244.86      256.81      4.50 o 
   6   0  16      358.86      367.27      9.02 o 
   8   0  16       15.12       18.60      5.68 o 
   0   1  16      280.02      281.86      2.75 o 
   1   1  16      331.53      294.17      2.25 o 
   2   1  16      632.60      659.07      3.78 o 
   3   1  16      415.02      383.36      2.89 o 
   4   1  16      117.06      117.69      2.49 o 
   5   1  16       44.71       41.37      2.64 o 
   6   1  16       94.59       92.08      3.94 o 
   7   1  16       38.96       37.70      3.70 o 
   8   1  16        9.43        5.56      3.69 o 
   9   1  16      120.65      115.81      6.19 o 
   0   2  16      550.03      535.33      3.71 o 
   1   2  16      109.52      120.52      1.77 o 
   2   2  16       55.90       64.09      1.67 o 
   3   2  16       14.07       13.99      1.13 o 
   4   2  16      125.16      131.91      3.06 o 
   5   2  16       16.65       20.14      2.58 o 
   6   2  16      412.55      392.87      5.87 o 
   7   2  16      125.66      113.58      4.60 o 
   8   2  16       18.50       17.39      3.57 o 
   9   2  16      101.87       89.19      8.32 o 
   0   3  16      311.24      326.68      3.82 o 
   1   3  16       56.68       51.83      1.41 o 
   2   3  16       30.21       28.47      1.71 o 
   3   3  16      243.88      242.18      3.28 o 
   4   3  16       51.42       53.34      2.95 o 
   5   3  16      165.21      162.43      3.90 o 
   6   3  16      588.42      550.89      7.11 o 
   7   3  16       38.83       39.59      3.80 o 
   8   3  16       20.28       19.21      3.88 o 
   9   3  16       17.71       21.33     11.78 o 
   0   4  16      163.25      152.16      4.03 o 
   1   4  16      172.06      169.08      2.81 o 
   2   4  16      191.77      185.17      3.40 o 
   3   4  16     1101.15     1090.11      8.08 o 
   4   4  16      376.18      351.28      5.66 o 
   5   4  16       76.15       63.44      3.54 o 
   6   4  16       96.99       90.98      4.06 o 
   7   4  16       16.56       14.25      3.56 o 
   8   4  16       15.82       16.32      4.53 o 
   0   5  16      261.49      258.54      5.35 o 
   1   5  16      264.03      252.05      4.24 o 
   2   5  16        0.97        0.66      2.66 o 
   3   5  16       13.58       12.32      2.63 o 
   4   5  16      200.81      188.92      4.71 o 
   5   5  16        4.19        2.28      3.10 o 
   6   5  16        3.59        1.77      3.29 o 
   7   5  16       14.59       21.91      3.75 o 
   8   5  16      121.55      113.59     11.07 o 
   0   6  16       84.60       76.65      5.31 o 
   1   6  16      141.95      144.59      4.16 o 
   2   6  16      221.01      211.08      5.89 o 
   3   6  16      151.26      152.27      4.84 o 
   4   6  16       64.53       63.98      4.40 o 
   5   6  16       43.81       43.56      4.35 o 
   6   6  16       25.82       22.47      4.14 o 
   7   6  16       30.69       28.06      5.95 o 
   0   7  16       26.40       29.89      5.02 o 
   1   7  16       10.26       10.80      3.48 o 
   2   7  16      102.86      102.73      5.50 o 
   3   7  16       57.37       53.45      4.52 o 
   4   7  16      169.54      174.41      6.40 o 
   5   7  16       62.64       64.31      5.56 o 
   6   7  16       43.35       45.99      7.23 o 
   0   8  16       10.20       14.27      5.80 o 
   1   8  16        2.04        6.11      4.53 o 
   2   8  16       24.72       26.36      4.53 o 
   3   8  16       55.40       53.70      5.00 o 
   4   8  16       18.39       17.47      5.71 o 
   0   9  16        2.45        2.68      9.77 o 
   1   9  16       32.46       39.08      6.66 o 
   2   9  16       67.21       75.19      8.29 o 
   2   0  17       68.50       56.05      2.26 o 
   4   0  17      789.01      758.54      7.10 o 
   6   0  17      486.67      494.62      9.39 o 
   8   0  17      350.11      350.67     11.25 o 
   1   1  17      680.70      673.42      3.37 o 
   2   1  17       42.51       51.26      1.46 o 
   3   1  17      100.75      110.19      1.88 o 
   4   1  17       81.88       84.98      2.17 o 
   5   1  17       92.37       98.04      3.38 o 
   6   1  17       47.37       50.63      3.49 o 
   7   1  17       23.88       27.47      3.43 o 
   8   1  17       21.96       22.30      4.05 o 
   9   1  17       36.92       39.49      7.38 o 
   1   2  17      123.15      122.20      1.85 o 
   2   2  17      452.42      474.13      4.29 o 
   3   2  17       25.17       24.59      1.99 o 
   4   2  17      521.91      493.94      5.00 o 
   5   2  17       29.36       35.85      2.73 o 
   6   2  17       32.75       39.78      3.21 o 
   7   2  17       66.06       68.90      4.14 o 
   8   2  17       46.73       51.42      4.52 o 
   9   2  17       30.14       31.44      8.18 o 
   1   3  17       58.88       58.54      1.33 o 
   2   3  17      127.87      122.50      2.59 o 
   3   3  17       91.64       96.81      2.95 o 
   4   3  17      702.61      659.72      6.92 o 
   5   3  17       97.28      104.06      3.49 o 
   6   3  17       36.69       43.07      3.50 o 
   7   3  17        9.08        7.65      3.36 o 
   8   3  17       14.30       16.55      4.18 o 
   1   4  17      290.05      285.49      3.74 o 
   2   4  17      102.47       90.48      2.70 o 
   3   4  17       15.50       17.30      2.50 o 
   4   4  17      221.09      192.93      4.63 o 
   5   4  17        5.24        5.48      3.12 o 
   6   4  17      103.21       95.18      4.28 o 
   7   4  17        8.89       10.18      3.80 o 
   8   4  17       51.45       47.99      4.98 o 
   1   5  17       89.52       88.54      3.11 o 
   2   5  17      289.62      277.89      4.81 o 
   3   5  17      168.18      163.57      4.39 o 
   4   5  17      149.07      144.81      4.55 o 
   5   5  17        9.29        7.52      3.29 o 
   6   5  17       30.56       29.27      3.86 o 
   7   5  17       51.18       62.58      4.83 o 
   1   6  17       75.17       74.51      3.60 o 
   2   6  17      180.97      178.36      6.02 o 
   3   6  17        3.28        4.32      3.35 o 
   4   6  17       70.16       62.59      4.37 o 
   5   6  17       98.09       98.15      5.20 o 
   6   6  17       17.67       19.46      4.30 o 
   7   6  17       10.15       12.81      6.91 o 
   1   7  17       40.11       38.52      3.80 o 
   2   7  17       29.73       28.55      4.18 o 
   3   7  17       38.74       37.48      4.24 o 
   4   7  17        8.27       14.35      4.93 o 
   5   7  17       11.04       10.14      5.02 o 
   6   7  17       12.64       15.16      9.62 o 
   1   8  17       11.96       14.55      4.30 o 
   2   8  17       20.18       25.35      4.66 o 
   3   8  17       82.12       90.83      5.66 o 
   4   8  17       28.02       23.26      7.20 o 
   1   9  17       16.00       15.57      6.64 o 
   0   0  18     1906.03     1898.61     13.19 o 
   2   0  18     1782.34     1794.31      9.98 o 
   4   0  18      498.92      468.04      5.86 o 
   6   0  18      239.36      245.51      6.64 o 
   8   0  18      156.69      185.39      8.26 o 
   0   1  18      131.77      130.69      2.61 o 
   1   1  18      624.69      612.06      3.21 o 
   2   1  18      224.74      228.27      2.86 o 
   3   1  18       10.85       11.81      1.27 o 
   4   1  18      344.35      333.55      3.53 o 
   5   1  18       28.08       22.07      2.49 o 
   6   1  18      200.34      189.85      4.70 o 
   7   1  18       49.34       45.71      4.00 o 
   8   1  18       27.05       30.80      4.42 o 
   9   1  18       17.75       19.40      7.72 o 
   0   2  18       76.01       79.43      2.38 o 
   1   2  18       77.76       75.31      1.52 o 
   2   2  18       31.78       33.36      1.96 o 
   3   2  18      324.62      307.63      3.95 o 
   4   2  18       86.31       86.47      2.95 o 
   5   2  18      107.28      102.05      3.52 o 
   6   2  18       86.45       93.16      3.78 o 
   7   2  18       12.69       16.16      4.01 o 
   8   2  18       11.46       14.58      4.02 o 
   9   2  18       31.73       27.09     11.29 o 
   0   3  18      258.11      257.13      4.11 o 
   1   3  18        6.38        6.67      1.49 o 
   2   3  18      169.14      172.75      2.58 o 
   3   3  18       80.48       70.66      2.80 o 
   4   3  18       61.41       52.56      3.40 o 
   5   3  18      215.86      213.49      4.50 o 
   6   3  18      158.90      164.89      4.66 o 
   7   3  18        1.73        3.62      3.93 o 
   8   3  18       14.84       15.09      4.17 o 
   0   4  18      112.14      109.58      4.37 o 
   1   4  18       82.72       88.50      2.65 o 
   2   4  18      148.32      144.69      3.24 o 
   3   4  18       19.44       19.22      2.50 o 
   4   4  18      437.20      402.14      6.07 o 
   5   4  18       82.13       80.74      3.96 o 
   6   4  18       42.96       49.21      4.04 o 
   7   4  18        8.13        8.43      3.86 o 
   8   4  18        7.73        8.69      5.27 o 
   0   5  18      289.51      274.35      6.27 o 
   1   5  18      284.19      264.56      4.62 o 
   2   5  18       54.09       58.44      3.26 o 
   3   5  18       15.04       14.87      3.00 o 
   4   5  18      355.63      340.07      6.14 o 
   5   5  18        2.85        3.55      3.36 o 
   6   5  18       14.97       16.57      3.98 o 
   7   5  18       33.17       33.99      4.55 o 
   0   6  18      276.21      265.05      7.82 o 
   1   6  18       60.45       67.01      3.58 o 
   2   6  18        6.19        8.85      3.53 o 
   3   6  18       24.04       22.89      3.70 o 
   4   6  18       36.12       36.80      4.45 o 
   5   6  18        0.71        2.42      4.28 o 
   6   6  18       20.03       17.89      4.45 o 
   0   7  18       19.64       21.33      4.81 o 
   1   7  18        0.11        2.26      3.60 o 
   2   7  18       97.04       95.80      4.96 o 
   3   7  18       74.36       74.00      4.93 o 
   4   7  18       26.99       32.82      5.07 o 
   5   7  18       32.47       28.08      5.59 o 
   0   8  18       73.75       78.91      7.84 o 
   1   8  18        7.83       10.61      4.42 o 
   2   8  18       17.37       15.96      4.39 o 
   3   8  18       67.35       78.47      5.60 o 
   4   8  18       25.63       23.53      6.70 o 
   0   9  18       17.17        9.48     11.14 o 
   2   0  19      764.90      726.98      6.11 o 
   4   0  19     1037.43     1016.18      8.38 o 
   6   0  19      313.91      312.81      8.85 o 
   8   0  19       49.10       54.51      6.55 o 
   1   1  19      290.22      290.63      2.36 o 
   2   1  19      187.08      195.52      2.80 o 
   3   1  19      267.22      266.39      3.19 o 
   4   1  19      169.93      158.52      3.00 o 
   5   1  19      288.24      255.05      4.39 o 
   6   1  19       63.19       67.03      3.98 o 
   7   1  19        7.19        8.63      3.79 o 
   8   1  19        4.82        7.09      4.29 o 
   9   1  19       25.94       16.88      7.87 o 
   1   2  19       95.18       87.85      1.54 o 
   2   2  19       59.82       62.93      2.41 o 
   3   2  19       16.54       17.98      1.96 o 
   4   2  19       45.82       40.64      2.41 o 
   5   2  19       19.10       20.93      2.74 o 
   6   2  19      122.95      131.82      4.79 o 
   7   2  19      107.84      107.36      4.99 o 
   8   2  19       17.52       16.01      4.25 o 
   1   3  19      206.11      186.15      2.78 o 
   2   3  19      386.96      361.94      4.27 o 
   3   3  19      134.65      117.12      3.47 o 
   4   3  19        8.44        9.17      2.90 o 
   5   3  19       18.88       21.00      3.15 o 
   6   3  19      139.72      148.82      5.01 o 
   7   3  19       32.58       30.40      4.10 o 
   8   3  19       39.03       43.41      4.57 o 
   1   4  19       61.46       62.97      2.45 o 
   2   4  19      108.95      101.38      3.18 o 
   3   4  19      181.96      185.50      4.18 o 
   4   4  19       34.94       44.13      3.59 o 
   5   4  19      137.04      132.78      4.76 o 
   6   4  19      182.93      174.97      5.52 o 
   7   4  19       29.70       26.76      4.29 o 
   8   4  19        6.01        7.01      5.49 o 
   1   5  19       43.36       38.89      2.93 o 
   2   5  19      286.56      284.35      5.72 o 
   3   5  19      475.18      467.29      6.85 o 
   4   5  19      232.80      231.61      5.43 o 
   5   5  19      137.75      134.58      5.00 o 
   6   5  19      129.31      125.03      5.43 o 
   7   5  19        7.42        9.26      4.37 o 
   1   6  19       71.53       73.02      3.80 o 
   2   6  19      117.00      111.52      4.58 o 
   3   6  19       37.35       37.84      4.09 o 
   4   6  19      102.19       93.53      5.53 o 
   5   6  19       71.44       73.79      6.15 o 
   6   6  19      146.55      150.61      6.90 o 
   1   7  19       28.19       26.44      4.06 o 
   2   7  19       13.77       15.71      3.98 o 
   3   7  19       55.84       54.20      4.92 o 
   4   7  19      103.81      114.67      6.68 o 
   5   7  19       13.40       11.08      6.25 o 
   1   8  19       25.41       25.45      4.39 o 
   2   8  19       53.72       42.52      4.76 o 
   3   8  19       19.38       17.12      6.02 o 
   4   8  19        1.70        3.19      8.44 o 
   0   0  20       31.48       30.91      3.15 o 
   2   0  20     1919.35     1773.71     15.05 o 
   4   0  20      678.04      648.92      8.32 o 
   6   0  20       96.14      106.20      6.47 o 
   8   0  20      131.41      146.31      8.18 o 
   0   1  20      385.49      348.68      3.84 o 
   1   1  20       70.06       75.38      1.50 o 
   2   1  20       10.49        9.29      1.66 o 
   3   1  20       17.31       19.21      1.81 o 
   4   1  20      409.57      381.49      4.90 o 
   5   1  20       24.33       20.78      2.84 o 
   6   1  20       59.80       53.79      3.58 o 
   7   1  20       23.77       25.24      3.99 o 
   8   1  20       34.27       36.33      4.58 o 
   0   2  20      226.69      216.38      3.16 o 
   1   2  20      152.65      139.14      2.15 o 
   2   2  20      304.75      300.55      3.60 o 
   3   2  20       60.16       59.74      2.54 o 
   4   2  20      145.17      156.49      4.23 o 
   5   2  20      182.11      156.40      4.50 o 
   6   2  20      143.93      153.91      5.08 o 
   7   2  20        2.16        4.96      4.00 o 
   8   2  20       18.43       18.76      4.37 o 
   0   3  20      212.69      220.24      4.51 o 
   1   3  20      103.06      100.28      2.33 o 
   2   3  20      186.80      152.77      3.34 o 
   3   3  20      170.40      158.72      3.77 o 
   4   3  20      156.84      139.73      4.25 o 
   5   3  20      124.95      124.71      4.48 o 
   6   3  20       68.00       66.87      4.22 o 
   7   3  20        8.22        8.53      3.91 o 
   8   3  20       14.92       14.12      5.53 o 
   0   4  20      121.08      128.87      4.63 o 
   1   4  20        8.92        8.60      2.24 o 
   2   4  20      706.20      668.60      6.57 o 
   3   4  20      207.56      206.70      4.36 o 
   4   4  20      186.87      177.33      5.11 o 
   5   4  20      252.43      242.71      6.03 o 
   6   4  20       54.79       52.14      4.29 o 
   7   4  20       29.03       28.53      4.37 o 
   8   4  20       81.82       86.55      8.51 o 
   0   5  20       11.20       12.62      3.39 o 
   1   5  20       26.79       23.95      2.91 o 
   2   5  20      183.03      173.12      4.53 o 
   3   5  20       82.28       82.08      4.16 o 
   4   5  20       95.02       96.73      4.74 o 
   5   5  20        4.88        4.93      3.80 o 
   6   5  20       57.71       58.68      4.63 o 
   7   5  20        8.49       10.80      5.19 o 
   0   6  20       30.07       29.21      4.43 o 
   1   6  20        5.07        4.69      3.23 o 
   2   6  20       58.89       57.86      4.04 o 
   3   6  20       14.24       18.90      3.83 o 
   4   6  20      165.27      180.45      7.15 o 
   5   6  20       35.56       34.44      5.49 o 
   6   6  20       88.72       91.63      6.62 o 
   0   7  20       57.37       52.59      6.18 o 
   1   7  20       20.69       21.37      4.15 o 
   2   7  20      186.38      189.22      6.46 o 
   3   7  20       29.35       35.06      4.54 o 
   4   7  20       81.21       94.71      6.28 o 
   5   7  20      111.83      105.63      8.55 o 
   0   8  20       87.03       82.69      8.05 o 
   1   8  20        5.10        7.04      4.87 o 
   2   8  20       28.19       30.37      5.17 o 
   3   8  20       13.24       17.47      7.36 o 
   2   0  21      343.44      308.46      5.49 o 
   4   0  21       43.74       48.31      3.58 o 
   6   0  21       36.36       31.41      4.89 o 
   8   0  21       12.45        9.74      6.59 o 
   1   1  21      791.68      746.86      4.88 o 
   2   1  21      472.54      451.80      4.35 o 
   3   1  21      752.45      773.07      6.02 o 
   4   1  21      169.50      163.75      3.85 o 
   5   1  21       83.76       94.00      3.54 o 
   6   1  21        5.41       10.41      3.53 o 
   7   1  21        3.40        6.29      3.84 o 
   8   1  21       26.85       33.07      4.43 o 
   1   2  21      121.13      112.25      2.04 o 
   2   2  21      129.91      143.18      3.34 o 
   3   2  21       15.53       16.92      2.37 o 
   4   2  21      127.34      107.95      3.74 o 
   5   2  21       23.72       24.47      3.25 o 
   6   2  21        9.76       10.22      3.50 o 
   7   2  21       43.77       43.33      4.60 o 
   8   2  21       69.32       75.73      5.28 o 
   1   3  21      107.13      105.01      2.50 o 
   2   3  21        2.42        7.21      2.31 o 
   3   3  21      129.11      144.98      3.82 o 
   4   3  21      330.58      310.83      6.00 o 
   5   3  21      150.75      146.40      4.81 o 
   6   3  21       38.71       44.77      3.93 o 
   7   3  21        1.75        2.67      4.01 o 
   8   3  21       33.14       32.37      6.27 o 
   1   4  21       88.83       86.28      3.19 o 
   2   4  21       10.46        9.52      2.50 o 
   3   4  21      179.14      165.60      4.35 o 
   4   4  21       96.73       89.97      4.33 o 
   5   4  21      242.30      238.91      6.12 o 
   6   4  21       41.67       39.00      4.13 o 
   7   4  21       45.04       51.38      4.69 o 
   1   5  21        9.92       11.47      2.86 o 
   2   5  21        8.82       10.08      3.03 o 
   3   5  21       86.87       86.49      4.29 o 
   4   5  21      139.79      136.72      5.25 o 
   5   5  21      112.82      116.90      5.40 o 
   6   5  21      144.42      144.16      5.56 o 
   7   5  21        5.14        7.24      5.85 o 
   1   6  21       20.65       24.00      3.41 o 
   2   6  21       48.27       51.62      4.12 o 
   3   6  21      354.76      363.29      7.94 o 
   4   6  21       68.19       74.57      5.72 o 
   5   6  21       34.61       30.10      5.56 o 
   6   6  21      113.82      116.62      7.96 o 
   1   7  21        4.54        2.97      4.24 o 
   2   7  21       56.75       76.03      5.46 o 
   3   7  21       49.56       48.24      4.93 o 
   4   7  21       14.97       22.30      5.35 o 
   5   7  21       26.82       23.73      8.91 o 
   1   8  21       42.20       47.46      6.20 o 
   2   8  21       27.06       31.74      6.66 o 
   3   8  21       32.80       35.69      7.73 o 
   0   0  22     2934.12     2670.21     17.27 o 
   2   0  22      788.40      751.03      8.06 o 
   4   0  22      312.33      299.13      6.62 o 
   6   0  22      104.31       98.64      5.92 o 
   8   0  22       41.34       42.50      6.36 o 
   0   1  22      261.27      250.87      4.41 o 
   1   1  22      146.82      157.26      2.43 o 
   2   1  22       13.92       13.76      1.87 o 
   3   1  22      156.78      148.22      3.22 o 
   4   1  22       16.98       16.95      2.73 o 
   5   1  22       42.91       45.17      3.66 o 
   6   1  22      120.47      115.56      4.74 o 
   7   1  22       70.35       82.53      4.73 o 
   8   1  22      112.49      116.36      5.68 o 
   0   2  22      633.01      600.98      5.36 o 
   1   2  22       98.92       95.65      2.43 o 
   2   2  22       63.37       60.31      2.74 o 
   3   2  22      399.87      351.67      4.82 o 
   4   2  22       15.76       22.51      3.00 o 
   5   2  22      118.02      119.68      4.29 o 
   6   2  22      176.52      184.05      5.67 o 
   7   2  22       31.01       28.37      4.52 o 
   8   2  22       81.66       85.29      7.33 o 
   0   3  22      697.45      615.04      7.01 o 
   1   3  22       15.69       13.60      2.28 o 
   2   3  22      213.25      224.30      4.41 o 
   3   3  22        6.63        5.40      2.59 o 
   4   3  22        1.00        1.53      3.10 o 
   5   3  22       87.71       87.79      4.36 o 
   6   3  22       22.45       22.60      3.94 o 
   7   3  22       48.36       42.89      4.54 o 
   8   3  22       50.47       52.29      7.32 o 
   0   4  22     1007.35      879.21     10.19 o 
   1   4  22       11.46       11.59      2.58 o 
   2   4  22      561.03      507.09      6.25 o 
   3   4  22       38.57       40.28      3.23 o 
   4   4  22       55.21       52.05      3.78 o 
   5   4  22      209.57      215.85      5.82 o 
   6   4  22       30.09       28.20      4.05 o 
   7   4  22       61.38       62.72      5.01 o 
   0   5  22       24.39       26.18      4.15 o 
   1   5  22       75.87       67.76      3.72 o 
   2   5  22       57.06       54.70      3.76 o 
   3   5  22        3.74        4.74      3.50 o 
   4   5  22       57.35       49.66      4.24 o 
   5   5  22      198.30      217.44      6.42 o 
   6   5  22      106.73      109.27      5.41 o 
   0   6  22        2.37        7.66      5.22 o 
   1   6  22       13.31       14.71      3.58 o 
   2   6  22       60.20       66.98      4.56 o 
   3   6  22        5.71       11.21      4.13 o 
   4   6  22      131.75      129.97      6.51 o 
   5   6  22       87.45       96.13      6.72 o 
   6   6  22       35.53       35.00      8.55 o 
   0   7  22      186.56      205.76     10.83 o 
   1   7  22       33.06       28.37      5.72 o 
   2   7  22       22.31       25.33      4.66 o 
   3   7  22        3.13        5.57      4.50 o 
   4   7  22       30.52       30.17      5.83 o 
   0   8  22      198.07      239.24     19.45 o 
   1   8  22       56.13       66.95     11.58 o 
   2   8  22        1.09        1.77     12.00 o 
   2   0  23      291.45      288.83      4.64 o 
   4   0  23      326.54      307.36      6.79 o 
   6   0  23      208.08      206.07      8.03 o 
   8   0  23       49.14       51.50      8.69 o 
   1   1  23      582.61      559.00      4.89 o 
   2   1  23      480.33      458.07      4.77 o 
   3   1  23       65.30       66.58      2.78 o 
   4   1  23       62.77       66.39      3.48 o 
   5   1  23       16.05       14.00      3.33 o 
   6   1  23       53.36       55.67      4.05 o 
   7   1  23      374.68      386.48      7.44 o 
   8   1  23       10.81       13.90      6.36 o 
   1   2  23       44.34       45.56      2.65 o 
   2   2  23      137.23      116.81      3.12 o 
   3   2  23       47.67       46.12      2.90 o 
   4   2  23        5.97        7.66      2.87 o 
   5   2  23      131.69      126.38      4.30 o 
   6   2  23       24.19       27.67      4.18 o 
   7   2  23       55.04       58.07      4.98 o 
   8   2  23       47.32       46.15      6.87 o 
   1   3  23        5.35        5.27      2.42 o 
   2   3  23      904.31      820.58      7.38 o 
   3   3  23       11.07       12.89      2.63 o 
   4   3  23      153.66      157.72      4.66 o 
   5   3  23        9.00       11.93      3.40 o 
   6   3  23       53.06       56.00      4.40 o 
   7   3  23       73.15       78.04      5.16 o 
   1   4  23       99.87       84.91      3.80 o 
   2   4  23      135.77      116.72      4.18 o 
   3   4  23        1.91        2.82      2.94 o 
   4   4  23        2.57        2.68      3.18 o 
   5   4  23        3.65        5.02      3.58 o 
   6   4  23       62.34       57.63      4.47 o 
   7   4  23      286.06      281.45      8.52 o 
   1   5  23      246.72      229.87      5.76 o 
   2   5  23      102.91       96.43      4.19 o 
   3   5  23       42.02       38.07      4.02 o 
   4   5  23       56.60       55.70      4.47 o 
   5   5  23       91.07      106.57      5.30 o 
   6   5  23       32.21       38.44      4.66 o 
   1   6  23       26.88       30.26      4.76 o 
   2   6  23       66.67       70.29      4.95 o 
   3   6  23       88.36       92.80      5.12 o 
   4   6  23       14.36       17.23      4.78 o 
   5   6  23       27.00       24.52      5.61 o 
   1   7  23       20.79       19.52      5.48 o 
   2   7  23       18.66       26.50      4.82 o 
   3   7  23       29.65       31.91      5.10 o 
   4   7  23       11.99       13.79      8.51 o 
   1   8  23       54.53       65.58     13.81 o 
   0   0  24     6021.91     5761.46     53.12 o 
   2   0  24       68.94       74.99      4.45 o 
   4   0  24        9.39       25.68      4.69 o 
   6   0  24       31.94       32.50      5.62 o 
   8   0  24      107.52      110.17     12.08 o 
   0   1  24      200.04      188.82      4.22 o 
   1   1  24      565.46      547.72      5.16 o 
   2   1  24       88.75       86.37      3.13 o 
   3   1  24       52.03       53.98      2.90 o 
   4   1  24        0.23        2.98      2.89 o 
   5   1  24       11.09       11.10      3.29 o 
   6   1  24        5.31        5.92      3.54 o 
   7   1  24       98.24      107.66      5.29 o 
   8   1  24       88.95       72.07      8.47 o 
   0   2  24      644.70      615.01      7.61 o 
   1   2  24      218.57      194.63      3.84 o 
   2   2  24      143.31      144.86      3.60 o 
   3   2  24      373.11      335.04      4.99 o 
   4   2  24       43.31       41.89      3.24 o 
   5   2  24      103.68      105.99      4.27 o 
   6   2  24       43.22       45.68      4.36 o 
   7   2  24        0.07        1.10      4.37 o 
   0   3  24      773.27      718.62     10.04 o 
   1   3  24      197.03      177.25      4.18 o 
   2   3  24       12.63       19.95      2.85 o 
   3   3  24        4.62        6.75      2.64 o 
   4   3  24       10.02       11.30      3.19 o 
   5   3  24        0.91        0.18      3.33 o 
   6   3  24        9.81       11.84      3.98 o 
   7   3  24       70.23       72.49      5.22 o 
   0   4  24      657.27      545.27     11.20 o 
   1   4  24       12.69       14.19      2.98 o 
   2   4  24      156.24      138.39      4.67 o 
   3   4  24       26.38       18.77      3.21 o 
   4   4  24       85.37       76.55      4.00 o 
   5   4  24       97.43       99.21      4.63 o 
   6   4  24       80.64       73.48      4.77 o 
   7   4  24      190.81      181.84      8.57 o 
   0   5  24        6.77       10.60      5.65 o 
   1   5  24       77.42       66.17      4.11 o 
   2   5  24       75.66       72.71      4.19 o 
   3   5  24       83.77       84.69      4.94 o 
   4   5  24        3.91        2.99      4.39 o 
   5   5  24      161.54      155.05      5.75 o 
   6   5  24      177.56      190.42      7.36 o 
   0   6  24       28.45       25.80      6.14 o 
   1   6  24       39.05       49.55      5.02 o 
   2   6  24       32.53       35.68      4.40 o 
   3   6  24       11.91        8.99      4.33 o 
   4   6  24       15.71       24.72      5.07 o 
   5   6  24       34.03       37.70      7.67 o 
   0   7  24      198.67      216.32     11.53 o 
   1   7  24        0.45       -0.66      5.43 o 
   2   7  24       20.10       20.63      5.39 o 
   3   7  24        5.46        6.79      5.73 o 
   0   8  24       21.87       21.59     18.16 o 
   2   0  25      419.57      417.39      8.40 o 
   4   0  25      177.53      165.63      6.76 o 
   6   0  25      172.14      183.00      8.14 o 
   8   0  25       31.37       25.43      9.28 o 
   1   1  25      876.88      887.45      6.50 o 
   2   1  25      395.26      384.15      5.07 o 
   3   1  25       67.92       69.78      3.46 o 
   4   1  25      230.45      219.23      4.92 o 
   5   1  25       33.58       39.80      3.80 o 
   6   1  25       41.96       40.51      4.12 o 
   7   1  25       32.49       39.21      4.80 o 
   1   2  25      269.59      266.53      4.56 o 
   2   2  25       31.32       31.06      2.64 o 
   3   2  25       49.77       53.04      3.42 o 
   4   2  25       11.70       13.00      3.24 o 
   5   2  25        0.99        0.86      3.52 o 
   6   2  25        3.17        3.27      3.83 o 
   7   2  25       68.91       72.91      5.37 o 
   1   3  25      128.26      121.87      4.01 o 
   2   3  25        3.30        5.14      2.78 o 
   3   3  25       94.06       97.44      4.25 o 
   4   3  25      111.09      107.72      4.50 o 
   5   3  25      183.25      186.42      5.70 o 
   6   3  25      109.94      110.60      5.28 o 
   7   3  25      105.31      101.00      6.28 o 
   1   4  25       64.36       69.56      3.77 o 
   2   4  25        4.37        4.42      3.25 o 
   3   4  25       15.26       17.06      3.71 o 
   4   4  25       46.01       41.52      4.16 o 
   5   4  25       44.36       45.07      4.27 o 
   6   4  25       40.12       41.58      4.88 o 
   1   5  25       13.25       16.24      4.10 o 
   2   5  25       23.20       21.82      3.70 o 
   3   5  25        1.03        1.00      3.80 o 
   4   5  25      116.11      117.36      5.97 o 
   5   5  25       66.56       66.44      5.47 o 
   6   5  25      130.11      159.78      7.86 o 
   1   6  25       38.16       41.14      5.10 o 
   2   6  25        1.33        3.22      4.87 o 
   3   6  25      105.50      103.57      5.67 o 
   4   6  25      118.84      125.43      6.90 o 
   5   6  25       84.36       89.12     10.27 o 
   1   7  25       15.05       21.23      5.61 o 
   2   7  25       26.12       33.67      6.18 o 
   3   7  25       26.13       20.64     12.22 o 
   0   0  26       12.88       20.66      4.50 o 
   2   0  26      658.93      641.13     10.24 o 
   4   0  26       26.52       25.33      5.29 o 
   6   0  26      332.07      344.12     11.15 o 
   0   1  26      603.35      578.23      7.84 o 
   1   1  26      534.07      532.46      5.40 o 
   2   1  26       95.76       98.54      3.52 o 
   3   1  26       14.07       14.05      2.86 o 
   4   1  26       14.89       20.90      3.72 o 
   5   1  26       21.13       24.30      4.26 o 
   6   1  26       43.27       46.94      4.65 o 
   7   1  26       26.38       30.60      4.93 o 
   0   2  26      641.29      670.57      9.74 o 
   1   2  26      185.53      166.88      4.12 o 
   2   2  26       53.52       56.95      2.90 o 
   3   2  26      362.37      358.66      6.49 o 
   4   2  26       54.59       60.62      4.10 o 
   5   2  26       16.43       12.27      3.95 o 
   6   2  26       68.57       76.14      5.59 o 
   7   2  26        9.52       13.49      5.23 o 
   0   3  26       55.75       57.48      5.18 o 
   1   3  26       71.81       63.40      3.63 o 
   2   3  26       83.53       72.66      3.64 o 
   3   3  26       24.80       21.82      3.51 o 
   4   3  26       22.09       25.03      3.76 o 
   5   3  26        7.09        7.25      4.06 o 
   6   3  26       14.35       16.97      4.48 o 
   7   3  26        4.81        0.51      7.70 o 
   0   4  26       14.47       13.88      5.53 o 
   1   4  26       42.92       40.70      3.91 o 
   2   4  26       31.64       27.96      3.58 o 
   3   4  26      121.65      116.86      5.02 o 
   4   4  26       59.69       57.45      4.79 o 
   5   4  26       14.65       14.96      4.35 o 
   6   4  26       15.77       16.58      5.44 o 
   0   5  26       62.65       56.40      7.57 o 
   1   5  26      169.46      158.47      5.76 o 
   2   5  26       27.98       26.96      4.16 o 
   3   5  26       59.95       62.68      4.72 o 
   4   5  26       24.46       26.56      4.58 o 
   5   5  26       43.01       43.77      5.14 o 
   0   6  26       68.80       65.81      8.01 o 
   1   6  26       28.81       34.49      5.10 o 
   2   6  26       31.08       33.95      5.59 o 
   3   6  26       39.59       38.92      4.89 o 
   4   6  26       67.85       75.13      7.62 o 
   0   7  26       45.41       48.63     11.57 o 
   1   7  26        1.17        4.93      6.03 o 
   2   7  26       28.68       33.48      8.63 o 
   2   0  27      186.60      190.42      6.28 o 
   4   0  27       94.07      103.22      6.77 o 
   6   0  27        7.68        7.32      6.07 o 
   1   1  27       69.49       82.39      3.17 o 
   2   1  27      100.74      102.13      3.74 o 
   3   1  27       74.71       73.70      4.15 o 
   4   1  27       83.48       80.55      4.86 o 
   5   1  27       15.52       12.50      4.03 o 
   6   1  27       98.88      105.33      5.59 o 
   7   1  27       65.31       61.26      6.18 o 
   1   2  27       31.43       27.81      2.71 o 
   2   2  27       60.23       65.13      3.38 o 
   3   2  27       57.56       58.10      3.94 o 
   4   2  27       73.22       83.43      4.27 o 
   5   2  27       13.29       12.15      4.38 o 
   6   2  27       68.95       80.71      5.74 o 
   7   2  27       41.50       39.10      9.27 o 
   1   3  27      180.64      175.96      5.29 o 
   2   3  27        1.14        1.12      3.06 o 
   3   3  27       18.37       15.25      3.34 o 
   4   3  27      138.26      134.24      5.13 o 
   5   3  27       13.72       16.34      4.35 o 
   6   3  27       34.88       43.18      5.12 o 
   1   4  27       75.40       81.64      4.45 o 
   2   4  27      130.94      125.13      4.69 o 
   3   4  27        4.02        9.18      3.60 o 
   4   4  27       41.73       38.25      4.28 o 
   5   4  27       27.58       24.39      4.91 o 
   6   4  27       55.29       61.02      6.95 o 
   1   5  27       71.60       65.47      5.02 o 
   2   5  27       23.78       26.06      4.49 o 
   3   5  27       22.94       22.16      4.07 o 
   4   5  27       54.28       59.21      5.28 o 
   5   5  27       26.71       40.88      6.25 o 
   1   6  27       10.33       19.12      4.66 o 
   2   6  27        1.94        1.65      5.45 o 
   3   6  27       34.97       36.43      5.89 o 
   4   6  27        5.69        3.88      6.44 o 
   1   7  27        2.11        0.45      6.75 o 
   2   7  27       93.27       88.22     21.26 o 
   0   0  28       86.08       79.60      8.22 o 
   2   0  28       26.40       30.70      4.24 o 
   4   0  28        0.29        2.96      5.40 o 
   6   0  28      206.40      224.58      9.70 o 
   0   1  28      100.32      100.44      6.09 o 
   1   1  28      292.73      276.21      5.29 o 
   2   1  28       50.30       51.55      3.42 o 
   3   1  28       85.17       79.35      4.31 o 
   4   1  28      111.26      104.68      5.35 o 
   5   1  28       11.06        8.26      4.13 o 
   6   1  28       36.27       38.51      4.71 o 
   7   1  28        9.84        6.78      9.36 o 
   0   2  28      134.54      132.02      6.06 o 
   1   2  28       63.76       74.29      3.75 o 
   2   2  28       29.34       32.73      3.18 o 
   3   2  28      132.81      117.69      5.01 o 
   4   2  28       75.61       83.05      4.56 o 
   5   2  28        7.81        6.21      4.39 o 
   6   2  28        5.27        7.00      4.77 o 
   0   3  28      113.30      105.10      6.05 o 
   1   3  28       27.34       25.52      3.83 o 
   2   3  28        1.92        1.82      3.18 o 
   3   3  28       38.63       42.50      4.16 o 
   4   3  28       26.41       20.06      3.97 o 
   5   3  28       17.47       19.93      4.34 o 
   6   3  28       15.61       15.52      5.65 o 
   0   4  28       26.69       24.76      5.74 o 
   1   4  28       55.05       51.97      4.30 o 
   2   4  28       14.33       12.45      3.70 o 
   3   4  28       33.89       43.31      4.09 o 
   4   4  28       30.89       40.30      4.87 o 
   5   4  28       13.72        7.26      4.73 o 
   0   5  28      135.09      114.91      9.04 o 
   1   5  28      134.53      128.59      5.92 o 
   2   5  28       58.93       66.47      5.34 o 
   3   5  28        9.82        8.14      4.45 o 
   4   5  28      137.20      147.75      6.50 o 
   5   5  28        4.76        2.75      6.54 o 
   0   6  28       76.92       81.28      8.67 o 
   1   6  28       99.67      117.18      6.28 o 
   2   6  28       64.29       63.96      5.96 o 
   3   6  28        2.04        3.36      6.37 o 
   0   7  28       91.10      125.70     23.09 o 
   2   0  29      279.95      279.51      7.43 o 
   4   0  29       65.44       70.91      6.47 o 
   6   0  29       24.55       22.18      6.60 o 
   1   1  29      128.27      131.88      4.51 o 
   2   1  29        8.06        8.16      3.22 o 
   3   1  29      127.37      119.12      4.73 o 
   4   1  29       15.38       22.16      4.12 o 
   5   1  29       75.12       83.54      5.28 o 
   6   1  29       37.92       40.97      4.74 o 
   1   2  29       24.10       27.54      3.93 o 
   2   2  29       96.08       92.74      4.37 o 
   3   2  29        9.25       12.33      3.86 o 
   4   2  29       30.66       36.34      4.54 o 
   5   2  29       12.65       13.82      4.46 o 
   6   2  29       89.87      100.43      6.07 o 
   1   3  29       26.19       24.66      3.80 o 
   2   3  29       86.87       84.94      4.63 o 
   3   3  29       39.18       41.02      4.17 o 
   4   3  29       15.93       17.55      4.46 o 
   5   3  29       32.64       33.05      5.05 o 
   6   3  29       40.38       33.50     10.23 o 
   1   4  29       79.61       72.66      4.73 o 
   2   4  29       94.56       80.80      4.91 o 
   3   4  29       47.59       51.07      4.87 o 
   4   4  29       71.41       77.02      5.49 o 
   5   4  29       29.91       28.18      5.82 o 
   1   5  29        8.68       12.47      4.30 o 
   2   5  29        7.41        6.26      4.80 o 
   3   5  29        1.62        2.52      4.70 o 
   4   5  29       43.17       61.94      6.59 o 
   1   6  29       35.40       43.80      5.26 o 
   2   6  29       36.02       39.53      6.44 o 
   3   6  29      105.56      101.13     10.44 o 
   0   0  30      884.72      916.81     23.99 o 
   2   0  30       67.10       71.09      5.51 o 
   4   0  30       43.07       41.08      5.90 o 
   6   0  30      107.25      109.32      8.79 o 
   0   1  30      262.66      268.79      8.95 o 
   1   1  30        2.35        8.97      3.19 o 
   2   1  30       59.33       63.15      3.94 o 
   3   1  30       88.65       84.63      4.50 o 
   4   1  30      108.74      116.95      5.52 o 
   5   1  30       27.92       33.36      4.71 o 
   6   1  30       10.65        7.02      5.21 o 
   0   2  30       28.17       33.62      6.84 o 
   1   2  30        3.40        5.74      3.64 o 
   2   2  30       19.52       19.37      4.12 o 
   3   2  30       86.00       80.33      4.71 o 
   4   2  30       95.49       98.65      5.62 o 
   5   2  30       25.43       24.18      4.63 o 
   6   2  30      115.48      134.33      8.17 o 
   0   3  30       61.74       55.98      5.71 o 
   1   3  30       23.14       26.41      4.09 o 
   2   3  30       25.22       25.06      3.90 o 
   3   3  30       19.00       18.48      4.42 o 
   4   3  30        9.63        9.32      4.56 o 
   5   3  30       82.85       87.15      6.19 o 
   0   4  30       25.19       19.26      5.73 o 
   1   4  30        8.90       10.78      4.18 o 
   2   4  30       14.93       11.66      4.52 o 
   3   4  30       78.45       78.46      5.65 o 
   4   4  30      162.26      175.67      6.72 o 
   5   4  30       95.76      104.04      9.55 o 
   0   5  30      187.27      194.42      9.89 o 
   1   5  30       57.13       73.31      5.58 o 
   2   5  30       62.10       59.69      5.98 o 
   3   5  30       15.69        9.98      5.56 o 
   4   5  30      268.08      290.34     12.86 o 
   0   6  30       84.32       99.42     10.39 o 
   1   6  30       64.83       70.74      5.97 o 
   2   6  30      160.50      162.25     10.62 o 
   2   0  31      195.57      200.70      8.11 o 
   4   0  31       59.29       60.37      6.49 o 
   6   0  31       59.57       59.94      8.99 o 
   1   1  31      163.35      168.31      5.84 o 
   2   1  31      182.18      182.92      5.86 o 
   3   1  31      178.70      190.12      5.89 o 
   4   1  31       14.55       17.26      4.18 o 
   5   1  31       25.78       30.03      4.70 o 
   6   1  31       67.14       63.79      6.99 o 
   1   2  31       13.87        9.85      4.08 o 
   2   2  31       36.66       41.59      4.85 o 
   3   2  31        7.66        9.28      4.14 o 
   4   2  31       17.63       22.41      4.51 o 
   5   2  31       36.49       29.50      5.12 o 
   1   3  31       21.90       26.73      4.50 o 
   2   3  31        0.91        0.73      4.42 o 
   3   3  31       52.93       46.89      5.36 o 
   4   3  31      107.55      111.70      5.78 o 
   5   3  31        9.24        8.92      6.38 o 
   1   4  31       20.89       19.17      4.55 o 
   2   4  31       17.76       17.41      4.55 o 
   3   4  31       38.00       43.18      5.59 o 
   4   4  31       54.34       63.98      7.94 o 
   1   5  31       65.10       71.68      6.03 o 
   2   5  31       46.86       52.80      6.37 o 
   3   5  31       54.63       60.55      7.83 o 
   0   0  32      317.71      313.14     12.80 o 
   2   0  32      166.29      170.57      8.52 o 
   4   0  32      232.14      234.18      9.67 o 
   0   1  32      215.06      193.88     10.25 o 
   1   1  32       43.48       48.27      4.48 o 
   2   1  32       67.89       70.16      5.97 o 
   3   1  32        3.55        7.00      4.54 o 
   4   1  32       57.89       64.62      4.77 o 
   5   1  32       41.23       49.47      5.17 o 
   0   2  32       41.38       49.21      8.67 o 
   1   2  32        1.66        1.33      4.39 o 
   2   2  32      150.10      162.48      7.05 o 
   3   2  32       54.40       50.01      5.52 o 
   4   2  32        5.79       13.32      4.66 o 
   5   2  32      270.56      270.76      9.93 o 
   0   3  32      174.66      179.80     11.79 o 
   1   3  32        5.30        4.36      5.03 o 
   2   3  32       16.69       15.06      5.11 o 
   3   3  32       38.37       36.94      5.32 o 
   4   3  32        7.50       14.26      5.46 o 
   0   4  32      212.86      231.13     11.21 o 
   1   4  32       14.31       15.05      4.91 o 
   2   4  32       14.20       10.02      4.53 o 
   3   4  32       13.56       21.52      5.69 o 
   4   4  32       30.11       34.06      7.83 o 
   0   5  32      142.28      149.95      9.33 o 
   1   5  32       24.99       21.36      5.92 o 
   2   5  32      189.33      200.73     10.57 o 
   2   0  33       42.34       49.02      6.59 o 
   4   0  33       25.12       26.81      6.98 o 
   1   1  33        5.65        7.70      4.19 o 
   2   1  33       22.55       23.61      5.03 o 
   3   1  33      229.15      229.95      8.63 o 
   4   1  33       29.82       26.85      4.47 o 
   5   1  33      177.49      179.75      8.24 o 
   1   2  33       13.95       14.66      5.38 o 
   2   2  33       66.89       78.22      6.95 o 
   3   2  33        3.53        3.05      5.01 o 
   4   2  33       62.92       68.35      6.42 o 
   5   2  33       52.45       56.55      8.73 o 
   1   3  33       41.67       40.18      5.92 o 
   2   3  33       66.37       76.47      5.95 o 
   3   3  33       38.11       38.25      5.49 o 
   4   3  33       62.12       70.83      9.36 o 
   1   4  33       57.85       63.60      6.42 o 
   2   4  33       37.52       47.01      6.16 o 
   3   4  33       18.01       24.70      7.22 o 
   1   5  33       27.76       30.16      7.77 o 
   0   0  34      102.70      106.05      9.36 o 
   2   0  34       13.08       25.37      7.55 o 
   4   0  34       63.02       70.26      7.91 o 
   0   1  34      317.78      319.08     11.54 o 
   1   1  34       29.03       33.49      4.64 o 
   2   1  34      112.45      116.74      7.85 o 
   3   1  34        9.74       10.67      5.78 o 
   4   1  34       16.12       17.05      6.50 o 
   0   2  34      238.06      264.24     13.84 o 
   1   2  34        0.42       -1.61      5.47 o 
   2   2  34       55.06       60.99      6.71 o 
   3   2  34       10.62       10.05      5.87 o 
   4   2  34        3.82        5.47      8.76 o 
   0   3  34       35.13       29.28      9.88 o 
   1   3  34        8.61       13.03      5.70 o 
   2   3  34       26.83       29.15      6.43 o 
   3   3  34       81.99      101.30      7.52 o 
   0   4  34       11.24       10.83      9.94 o 
   1   4  34       25.02       34.25      7.55 o 
   2   4  34        5.73        2.69      8.84 o 
   2   0  35      319.36      327.15     13.41 o 
   4   0  35       15.64       23.63     16.76 o 
   1   1  35      204.31      213.70      7.17 o 
   2   1  35       64.83       78.80      6.90 o 
   3   1  35       20.24       15.78      6.21 o 
   4   1  35       50.33       34.27     13.62 o 
   1   2  35        1.94        3.14      5.52 o 
   2   2  35        4.17        9.95      6.05 o 
   3   2  35        1.58        5.40      9.52 o 
   1   3  35       63.18       76.34      7.24 o 
   2   3  35       12.69       15.17      8.08 o 
   3   3  35       46.09       47.09     11.05 o 
   1   4  35       42.65       59.64     14.66 o 
   0   0  36      164.05      167.51     13.28 o 
   2   0  36      137.35      148.20     10.58 o 
   0   1  36       67.10       68.27      7.04 o 
   1   1  36       55.45       67.31      5.39 o 
   2   1  36       34.65       30.91      6.30 o 
   3   1  36        5.01        9.80     11.89 o 
   0   2  36       36.55       43.11      7.30 o 
   1   2  36       72.42       70.21      7.26 o 
   2   2  36      100.90      108.90      9.05 o 
   3   2  36       10.06       11.91     13.16 o 
   0   3  36       17.03       19.29     12.58 o 
   1   3  36       48.92       61.28      9.99 o 
   2   3  36      104.93      109.01     12.79 o 
   2   0  37       73.75       80.33     11.53 o 
   1   1  37        4.22        6.01      5.67 o 
   2   1  37        1.73        5.35      8.88 o 
   1   2  37       45.14       50.89      8.79 o 
   2   2  37       13.32       13.21     12.73 o 
   0   0  38       48.32       50.03     11.63 o 
   0   1  38       12.66        9.83      7.01 o 
   1   1  38        9.66       12.17      6.95 o 
                                                 
